# Supplementary material for: Understanding dietary behaviour change after a diagnosis of diabetes: A qualitative investigation of adults with type 2 diabetes
Source: PLoS One. 2022 Dec 12;17(12):e0278984. doi: 10.1371/journal.pone.0278984 (PMC9744287; doi:10.1371/journal.pone.0278984)
Supplement: S1 Dataset — (XLSX) [file pone.0278984.s005.xlsx]

## Sheet: Updated Analysis
P#	Quote	Process		Theoretical Coding
P01	P01 -interview 23:25s			Theoretical Coding
P01	It was October 2018, and um I have to have a blood test every three months well, prior to that because I take methotrexate for my rheumatoid arthritis	Other	Diagnosis	Other - diagnosis: regularly gets blood tests, has previous diagnosis of rheumatoid arthritis, shows level of commitment to seeing GP and of health (P01; line 7)
P01	And I need to have a blood test every three months. So, in October 2018, the doctor said to me, I’m sorry but you have type 2 diabetes and my sugar level was elevated	Other	Diagnosis	Other - diagnosis: Informed by her GP that she had T2D, Regularly sees GP for other health issues (P01; line 9)
P01	so, I started on the diet in the next couple of days	Other	Dietary changes made	Other - Dietary changes made: Quick to commence with dietary changes, started within the next couple of days after her T2D diagnosis. (P01; line 10)
P01	I had an interview with the dietitian soon,	Other	Referral process	Other - referral process: quick to see a dietitian (P01; line 12, 23)
P01	and from recovering from the shock of what I could no longer eat [laughs] I thought, oh my god, anyway		Emotion/feelings	Emotion: Shock towards diabetes diet, didn’t realise foods she could and couldn’t eat (P01; line 13)
P01	Well the doctor advised it	Motivational	Extrinsic motivation	Motivation - extrinsic: trust in health provider: Motivation to see a dietitian based on doctors advice (P01; line 15)
P01	With the dietitian attached to the surgery	Other	Referral process	Other - referral process: Convenience of having dietitian attached to the surgery/medical centre the participant was already attending (P01; line 17)
P01	No its part of the medical centre	Other	Referral process	Other - referral process: Reiterated the dietitian was a part of the medical centre, therefore unsure whether it was Medicare subsidised however it can be assumed it was (P01; line 21)
P01	It was a bit daunting at first-		Emotion/feelings	Emotion: The realisation of what she could and couldn’t eat was daunting for her, as she had to limit a lot of foods that she commonly ate. Loved her fruit, therefore having to limit that dramatically, for this participant, was a shock and daunting (P01; line 25, 27)
P01	Especially when she said what I could and could not eat		Emotion/feelings	Emotion: the most duanting part was being told what she can and cannot eat. (P01; line 27)
P01	Well the biggest one was white, avoid anything white	Other	Dietary advice received	Other - Dietary advice received: to avoid anything white)
P01	Well I was already eating um wholemeal bread B32anyway, so I had to change to multigrain	Motivational	Controlled motivation	Motivation controlled: change from wholemeal to multigrain, 'had to change'. Therefore did she adopt these changes just because she was told to?
P01	um and I’m not a sugar eater either I don’t take sugar in my tea or my coffee so it didn’t worry me		Emotion/feelings	Emotion: Not worried about not having sugar in tea/coffee as she didn’t do this anyway. As these foods were not part of her habits, she felt no emotional connection to them when having to reduce them. Fruit on the other hand was difficult for her to cut back on [P01; line 38-39] (P01; line 38)
P01	and the fruit. The fruit was the worst one because I love my fruit		Emotion/feelings	Emotion: A lot of emotion surrounding her fruit intake, and given she had to reduce her intake, something that she loves eating, it would have been hard and as she said, “daunting” having to reduce her intake of something she loved (P01; line 38)
P01	And to discover that I can only eat 6 grapes a day! I thought I may as well not eat them, so I didn’t		Attitude	Attitude: Negative attitude towards the concept of having to limit her fruit intake… “thought I may as well not eat them, so I didn’t”. Emphasising she can only eat 6 grapes, and how absurd it was to her [Listen back to the way she talks about this]. There is a lot of frustration in her voice (P01; line 39)
P01	Because I figured if I can only have SIX, it wasn’t worth eating,		Attitude	Attitude: emphasis on the “six”. Again, negative attitude towards the concept of being able to eat only six grapes, states “it wasn’t worth eating” (P01; line 41)
P01	And like watermelon, um I couldn’t eat	Other	Dietary advice received	Other - dietary advice received: the dietitian informed her on what foods she could and couldn't eat… watermelon, keep up dairy intake, change to wholemeal and red/green pasta was from dietitian (P01; line 42)
P01	Um what else, um, and I could only have, when I first started, I could only have 2 pieces of fruit a day which nearly killed me but anyway		Emotion/feelings	Emotion: sense of loss. espresses her feeling towards only being able to consume 2 fruits a day nearly 'killed her' (P01; line 43)
P01	So, I used to have an apple with my brekky, and uh mandarin or an apricot for tea		Past behaviour	Past behaviours: used to have apples, and mandarines, enjoyed her fruit intake
P01	And for lunch I had to eat salads, with plenty of greenery,	Motivational	Controlled motivation	Motivation controlled: told she had to eat more greenery and salads, a lot of 'had to' statements, rather than, I did this or I changed this… does this indicate that she is just doing as she is told? Therefore extrinsicly motivated based on the fact that her dietitian told her what to eat… (P01; line 47)
P01	so I started to have snow peas and celery, and which I liked anyway	Other	Dietary changes made	Other - Dietary changes made: started to include food she likes, such as snow peas and celery, including foods that she liked anyway was not an issue for her (P01; line 48)
P01	But um, so I think the biggest hurdle was no more mashed potatoes, or pasta, no white pasta, and the thought of it,	Motivational	Perceived behavioural control	Perceived behavioural control: participant states her biggest hurdle was overcomming the fact that she couldn’t have any white starchy vegetables, such as mashed potatoes, pasta, or white pasta. This might have been staples in her diet, and clearly foods that she enjoyed eating, therefore taking those away produced negative feelings, even though these types of foods are known to contribute to her…
P01	and I tried whole wholemeal pasta and ughh yuck,		Emotion/feelings	Emotion: Shows her dislike towards healthier options/wholemeal pastas; Dietary change: Tried wholemeal pasta, however did not take a liking to it
P01	And I tried that, I tried that red and green pasta and again, yuck		Attitude	Attitude: Shows her dislike towards healthier options/wholemeal pastas, although she was aware that these are the healthier options, she still chose not to eat them because she didn’t like the taste (P01; line 52)
P01	So, I stopped eating pasta			Coping style: avoidance of food - Tried healthier options and did not like, therefore avoided the whole food group as a result. Like the grapes, she was told she could only have 6 therefore she just stopped having them all together (P01; line 53)
P01	Yes	Other	Dietary advice received	Other - dietary advice received: the dietitian informed her on what foods she could and couldn't eat… watermelon, keep up dairy intake, change to wholemeal and red/green pasta was from dietitian (P01; line 42)
P01	Oh, about half a dozen times	Other	Dietitian experience	Other - dietitian experience: multiple sessions had with the dietitian (approx 6), demonstrates a willingness to see a dietitian and take action on her health
P01	Yes, it was		Emotion/feelings	Emotion: agreed that the initial processes of seeing a dietitain were overwhelming
P01	Um, but I was lucky enough to have my older sister and my younger sister who are both type 2 diabetes as well, so I got lots of help from them, and um	Motivational	Social influence	Social support - informational: family members with T2D, familiar with condition, able to get support from them, stated that she "got lots of help from them" which is important for individuals who are newly diagnosed, to be able to have support that they can rely on. This can help with behaviour change and being able to commence changes that might seem daunting at first (P01; line 61)
P01	And I , and I’m not a great cheese eater so, you know reducing my cheese didn’t matter		Past behaviour	Frequency of past behaviour: having to reduce her cheese intake didn’t affect her as she isn’t a big cheese eater anyway. The participants ability to change her dietary intake mostly stemmed from her like/dislike of foods (P01; line 68)
P01	Umm, yogurt, I used to have a yogurt every second day		Past behaviour	Frequency of past behaviour/habit: used to have a yogurt every second day, (P01; line 69)
P01	Um And plain yogurt, um because the fruit, if you have fruit, fruit, the fruit you had to count as one of your fruit	Motivational	Knowledge generation	Knowledge generation: having fruit flavour in your yogurt counts as a serving of fruit
P01	Except at brekky time when I had a cup of tea		Habits	Habits: has a cup of tea with breakfast in the mornings, considers this as her water intake (P01; line 74)
P01	Um so, when I started to lose weight, so in from October 2018 when I was first diagnosed, to June two thousand, ah to March 2019, I lost 13 kilos	Other	Weight loss history	Other - Previous weight loss, initally lost 13kg in less than a year after her diagnosis (P01; line 76)
P01	So that was incentive to keep going	Motivational	Intrinsic motivation	Motivation - intrinsic: her weight loss was incentive to continue with her lifestyle changes. Physically seeing results motivated her (P01; line 78)
P01	Oh much better, much better	Motivational	Intrinsic motivation	Motivation - intrinsic: towards weight loss, participant feels much better now that she has lost a significant amount of weight, and states that it was incentive to keep going (P01 line 78)
P01	She’s very good	Other	Dietitian experience	Other - dietitian experience: Satisfied with dietitian, states she is very good (P01; line 84)
P01	I, I, I enjoyed working with her	Other	Dietitian experience	Other - dietitian experience: participant enjoyed working with her dietitian, having a good relationship is important to ongoing consultations and adherance to diet
P01	But um I’ve changed to brown rice, and I get those little packs from the supermarket and you can zap it in the microwave	Other	Dietary changes made	Other - Dietary changes made : changed to brown rice, found that using the microwaved packet rice is an easy solution to changing over to brown rice (P01; line 96)
P01	Yes, so, so that wasn't uh such a hassle,	Motivational	Perceived behavioural control	Perceived behavioural control: having packet microwave rice to enable her to have brown rice instead of white wasn’t a problem for her, therefore able to make the changes (P01; line 98)
P01	But I miss my pashed potatoes		Emotion/feelings	Emotion: sense of loss. misses having mashed potato, these are foods she enjoyed eating but no longer can have as much as she used to, (P01; line 99)
P01	And I’ve since changed to sweet, uhhh what’s it called-	Other	Dietary changes made	Other - Dietary changes made: switched to sweet potato (P01; line 103)
P01	But the greatest incentive was when I started to lose weight	Motivational	Intrinsic motivation	Motivation - intrinsic: her greatest incentive was when she started to lose weight. Therefore actually seeing results, which also is an improvement in health, motivated her to continue on. Dietitians should be aware of this, to reiterate that not all improvements can physically be seen, and a strategy for this is for dietitians to let their patients know of different improvements that might be oc…
P01	Oh she reckons that I’m her star pupil	Motivational	Social influence	Social support - appraisal: encouragemnet support. this participant says her dietitians believes she is her star pupil, this type of support and affirmations can positively influence someones behaviours . This support is agreed upon in line 116, (P01; line 113)
P01	Yeah she is	Other	Dietitian experience	Other - dietitian experience: participant agrees that her dietitain is supportive
P01	And um, like a, uh what, uh grapes, cherries, so I consumed a fair lot of cherries, because they are good for me	Motivational	Health motivation	Health motivation: participant states she consumes a lot of cherries because they are good for her, [should have clarified whether she is still doing this though, was it a strategy to increase fruit or?]
P01	Um, oh and one of the, the ladies here in the village, well actually the nurse said to me, because I said I miss my sweet things		Emotion/feelings	Emotion: misses her sweet things, and got advice from a nurse at the village to eat dates to satisfy her sweet cravings (P01; line 128)
P01	Yes	Other	Dietitian experience	Other - dietitian experience: P01 has seen a dietitian half a dozen times (P01; line 134)
P01	Well it was once every three weeks at the beginning, and then, and I probably haven’t seen her now since June	Other	Dietitian experience	Other - dietitian experience: saw the dietitian quite reguarly, once every three weeks. Shows a good level of commitment to the dietitian, however hasn’t seen the dietitian in approx 5 months (P01; line 135)
P01	Well the first maybe three consultations I stuck religiously to the diet-	Motivational	Social influence	Social support - informational: during the initial stages of her dietetic experience, she religiously stuck to the diet. Her dietitian gave her coping strategies (line 147) stating that if she cheats on the diet, she can just resume it the next day. This strategy was useful for the participant because if gave her reassurance that not everyone can stick to the diet 100% of the time (line 148), and…
P01	And so, that gave me some encouragement, not so I cheat, all that often, but I don’t stress about it if I do	Motivational	Social influence	Social support - appraisal: Reassurance and support from the dietitian, to stay positive about things, that if you fall off then just pick up the next day and its okay to do so… this put the participant in a better state of mind and more positive – emotion? (P01; line 150)
P01	I found that a bit of a, a, well not so much a drawback but if I didn’t do it for a couple of days I think, what in the hell did I eat last, oh on Tuesday, so-	Motivational	Perceived behavioural control	Perceived behavioural control: Found some difficulties with the food diary if it wasn’t consistently completed daily, as she would forget what she ate in previous days if left for too long. Strategy around this would be to ensure she is doing it every day (P01; line 153)
P01	Well I probably would not have made them if I wasn’t forced to	Motivational	Controlled motivation	Motivation controlled: extrinsic, "forced to"… controlled motivation rather than intrinsic...the participant states that she wouldn't have made the changes unless she was forced to. This feling of being forced to by her dietitian illustrates that the participant did not 100% understand the significance of her condition, as being forced to do something? or is it that her dietitian was very encoura…
P01	I could be belively going on eating all the things that were wrong for me,			the participant says she would have continued eating things that weren't good for her if it wasn’t for her feeling "forced to" (P01 line; 159) make the changes (P01; line 161)
P01	And so I , it’s been a change for the better		Attitude	Attitude: the participant is aware that her dietary changes have been for the better, and are beneficial to her (P01; line 162)
P01	Because um, oh I had to have my knee um replaced, so the doctor said to put, he put me on medication to help me with that	Other	Medical	Other - medical: Participant talks about surgery she had to undergo, including having additional medications. Her doctors did not want her to stress about food and her diet as well as her knee operation. She comments how the hospital was also good and making sure she kept to her diet (P01 line 167).
P01	Yes	Motivational	Health motivation	Health motivation: Participant agrees that she was motivated to make changes to her diet, because she didn’t want to become type 1 (P01; line 169)
P01	Yeah well I didn’t want to become a diabetic 1	Motivational	Health motivation	Health motivation: her motivation to make the changes was so she didnt become type 1 diabetic. Participant states she didn’t want to become diabetic 1, therefore indicating that she did not want her condition to worsen which was a motivating factor for her to continue with a healthy diet. However it is concerning that there is a possible misinterpretation of what diabetes is and whether she under…
P01	Yes of course	Other	Dietitian experience	Other - dietitian experience: Particiapant agrees that she had a good relationship with her dietitian. However this doesn’t have any context and therefore not a useful quote
P01	Well, we worked it out, like she was concerned, because I don’t drink milk at all	Motivational	Self-efficacy	Self-efficacy: participant comments how she didn’t think there was any points that she couldn’t overcome P01; line 177-178. This was because she worked through things with her dietitian. For example she had to keep up her dairy intake (P01; line 184), and they would have worked out strategies to then increase her dairy intake, even though she didnt drink milk (P01; line 181) and rarely ate cheese…
P01	And she said, but you must keep up your dairy intake	Other	Dietary advice received	Other - dietary advice received: the dietitian informed her on what foods she could and couldn't eat… watermelon, keep up dairy intake, change to wholemeal and red/green pasta was from dietitian (P01; line 42)
P01	And because I don’t eat cheese, well uh I don’t not eat cheese deliberately, but I vary rarely eat cheese	Other	context	Other - Dietary preference: didn’t like cheese, or rarely eats cheese
P01	Yes, yes	Other	Dietary changes made	Other - Dietary changes made: has grown to like plain greek yogurt now (P01 line 188) as her dietitian advised her to keep up her dairy intake (P01 line 184)
P01	Uhh, I still have yogurt every second night	Other	Dietary changes made	Other - Dietary changes made: continues to consume dairy, part of her dietary intake now (P01; line 194)
P01	Um, and I do go out of my way to eat a bit of cheese every now and then, of those uh cracker, cheese and cracker biccies			Action planning: is now incorporating small snacks to increase her dairy intake, and her dietitian recommended she increase her dairy intake
P01	I might have them, I might have them as a snack every now and then	Other	Dietary changes made	Other - Dietary changes made: is now incorporating small snacks to increase her dairy intake, and her dietitian recommended she increase her dairy intake
P01	And I said no get away		Attitude	Attitude: did not like her dietitians recommendation of having skim milk, therefore she is okay with having yogurt every second day (P01 line 202)
P01	But I had a bone density done the other day and it was very good	Other	Medical	Other - medical: Bone density scan was positive indicating she "must have strong bones" (P01 line 206), therefore her dairy intake may be contributing to this but it is not possible to draw concrete conclusions (P01; line 204)
P01	So I must have strong bones,	Other	Medical	Other - medical: Bone density scan was positive indicating she "must have strong bones" (P01 line 206), therefore her dairy intake may be contributing to this but it is not possible to draw concrete conclusions (P01; line 204)
P01	Yea well I’m very proud of the fact that I’ve been able to keep the weight off		Emotion/feelings	Emotion: proud that she has kept the weight off (P01; line 208)
P01	Because I don’t follow the diet as strictly as I used to	Motivational	Beliefs	Beliefs about outcomes: participant no longer sticks to her diet as strictly as she used to, as she has now reduced her weight and maintained it. Internal feedback reward, internal motivation to keep on track, continued with loss, which drives value to continue (P01; line 210)
P01	And, and, uh so the fact that I’m 82 kilos now is very good	Other		Other: Participant is pleased with her weight (P01; line 212)
P01	Yes	Motivational	Beliefs	Beliefs about outcomes: Agrees that she is a bit more lenient with her diet as she has lost weight (P01; line 214)
P01	Well I experimented with eating three pieces of fruit a day	Other	Dietary changes made	Other - Dietary changes made: now that she has lost weight, she is experimenting with her food. This participant really loved her fruit, so she has tried having three pieces of fruit a day now. As this has not affected her blood sugar levels (P01 line 219) she is now likes the fact that she can have more fruit now (P01 line 222 - agrees to liking having more fruit)
P01	Like uh a piece of fruit at brekky, lunch and with my tea	Other	Dietary changes made	Other - Dietary changes made: tried a piece of fruit with each main meal, breakfast, lunch and dinner
P01	And after I’d done it for about 2 months, and my blood sugar level never changes, so I thought well that’s fair enough, so I still have three pieces of fruit a day	Other	Dietary changes made	Other - Dietary changes made: has now maintained having three pieces of fruit a day and as her blood sugar levels haven’t changed she now still has three pieces of fruit a day, which she enjoys and she was quite frustrated that she had to significantly reduce her fruit intake to begin with
P01	Yes, yes		Emotion/feelings	Emotion: happy that she is able to have more fruit now in her diet, as she enjoyed having it before, then experiemented having more and her blood sugars were still fine. (P01; line 221)
P01	It was a bit daunting taking my sugar every day	Other	Diagnosis	Other - diagnosis: the participant states it was daunting having to take her blood sugars every day, however she only has to take her readings in the morning now. This is due to having her blood sugars under control.
P01	Okay yep, do you still take that?	Other	Diagnosis	Other - diagnosis: the participant states it was daunting having to take her blood sugars every day, however she only has to take her readings in the morning now. This is due to having her blood sugars under control.
P01	Yeah only in the mornings now	Other	Diagnosis	Other - diagnosis: the participant states it was daunting having to take her blood sugars every day, however she only has to take her readings in the morning now. This is due to having her blood sugars under control.
P01	Okay	Other	Diagnosis	Other - diagnosis: the participant states it was daunting having to take her blood sugars every day, however she only has to take her readings in the morning now. This is due to having her blood sugars under control.
P01	I used to have to do it 3 times a day after I had eaten	Other	Diagnosis	Other - diagnosis: the participant states it was daunting having to take her blood sugars every day, however she only has to take her readings in the morning now. This is due to having her blood sugars under control.
P01	mhmm	Other	Diagnosis	Other - diagnosis: the participant states it was daunting having to take her blood sugars every day, however she only has to take her readings in the morning now. This is due to having her blood sugars under control.
P01	Um but now I only have to do it once a day	Other	Diagnosis	Other - diagnosis: the participant states it was daunting having to take her blood sugars every day, however she only has to take her readings in the morning now. This is due to having her blood sugars under control.
P01	Alrighty, okay. And was that recommended by your doctor?	Other	Diagnosis	Other - diagnosis: the participant states it was daunting having to take her blood sugars every day, however she only has to take her readings in the morning now. This is due to having her blood sugars under control.
P01	Yes	Other	Diagnosis	Other - diagnosis: the participant states it was daunting having to take her blood sugars every day, however she only has to take her readings in the morning now. This is due to having her blood sugars under control.
P01	Okay, so is your, I guess your blood sugar levels are a bit, coming down a bit then	Other	Diagnosis	Other - diagnosis: the participant states it was daunting having to take her blood sugars every day, however she only has to take her readings in the morning now. This is due to having her blood sugars under control.
P01	Yes, yeah	Other	Diagnosis	Other - diagnosis: the participant states it was daunting having to take her blood sugars every day, however she only has to take her readings in the morning now. This is due to having her blood sugars under control.
P01	Okay how’s-	Other	Diagnosis	Other - diagnosis: the participant states it was daunting having to take her blood sugars every day, however she only has to take her readings in the morning now. This is due to having her blood sugars under control.
P01	Well it’s always between about 5.9 and 6.4	Other	Diagnosis	Other - diagnosis: the participant states it was daunting having to take her blood sugars every day, however she only has to take her readings in the morning now. This is due to having her blood sugars under control.
P02	P02 - interview 26:18s			Theoretical Coding
P02	Oh I was devastated		Emotion/feelings	Emotion: devastated about her diagnosis (P02; line 7)
P02	Umm, well my mother had it, um I guess I knew a little but about it and, uh but, and then she uh, she made an appointment for me to go over and see a, almost within the next couple of days, to discuss, ah sending me to um a dietitian, and to a uh, a diabetes counsellor	Other	Medical	Other - medical: family history of diabetes
P02	Yeah the GP referred me, um to the dietitian I think I had to wait about 2 or 3 weeks before I could get in-	Other	Referral process	Other - referral process: waiting time, GP referred to dietitian (P02; line 11)
P02	Uhm, well I didn’t have to pay for it, so it must have been um, uh, a public one	Other	Referral process	Other - referral process: non-private dietitian (P02; line 13)
P02	Oh definitely	Motivational	Beliefs	Beliefs - about dietitian. Believed dietitian would be beneficial to her, preconceived that her consultations would be beneficial to her, positive health outlook (P02; line 17)
P02	Yes	Motivational	Motivation unclassified	Motivation: Participant agreed that she was motivated to go see a dietitian (P02; line 19)
P02	Um, well I’ve been a member of weight watchers for years and years, So, I kind of reverted back to that		Past behaviour	Past behaviour: Previous weight loss history attempts (P02; line 21)
P02	And also, about 5 years before that I was diagnosed with prediabetic,	Other	Diagnosis	Other - diagnosis: previously diagnosed with prediabetes, 5 years ago (P02; line 22)
P02	and so, I had a list of everything already on the fridge from there, so I reverted back to the changes I made when I was prediabetic		Past behaviour	Past behaviour: cues on fridge. Already had an indication of foods relating to diabetes/prediabetes. Participant already made changes in the past, and now that she has diabetes she has ‘reverted back’ to the changes. (P02; line 21)
P02	I was scared		Emotion/feelings	Emotion: participant was scared, therefore this was the driving factor to help her make changes (P02; line 25)
P02	I just followed the diet that was um, on the fridge, which is pretty, which is a low GI diet -		Past behaviour	Frequency of past behaviour: the participant was previously diagnosed with prediabetes, therefore when she got her diagnosis of T2D, she then went back to the things she did previously, such as being more deligent about referring to the information on the fridge, as she has done this previously in the past (P02; line 27)
P02	No, no I went twice,	Other	Dietitian experience	Other - dietitian experience: P02 saw a dietitian twice (P02; line 35)
P02	Yeah I went to the diabetes educator, um as well and she told me all about diabetes	Motivational	Background knowledge	Background knowledge: Received education regarding diabetes from the diabetes educator (P02; line 37)
P02	And um then I also saw the dietitian on the same day-	Other	Referral process	Other - referral process: Saw a dietitian on the same day. Could this have been very overwhelming? (P02; line 38)
P02	Umm, well, I, I was, I had gone off the rails before- I found out I was diabetic so, yeah, it was a complete change for me, and um		Past behaviour	Past behaviour: ‘gone off the rails before’. With previous history of weight watchers, and prediabetes diagnosis, this participant was most likely prone to repeating unhealthy behaviours or retreating back to her habits that caused her ill health in the first place. The dietary changes she had to make was a complete change (P02; line 55)
P02	Oh it was good, I’m still working on it but-		Intentions	Intention: Ongoing change on diet that she is working on (P02; line 61)
P02	Um, Diabetes SA send me emails			Receives emails from diabetes SA, form of prompt and reminder, however not directed from dietitian
P02	As soon as I found out I had diabetes, the doctor suggested I register with them	Motivational	Social influence	Social support - informational: Her GP recommended Diabetes SA
P02	and they keep you, they actually have programs all the way through the year	Motivational	Social influence	Social support - informational: Information on programs available in the local area
P02	Oh that was, very beneficial			Participant recognises the usefulness of the workshop
P02	Oh that actually happened after I saw the dietitian first	Motivational	Health motivation	Health motivation: after seeing dietitian, continued to focus on her health and attended these workshops. Attended these after she saw the dietitian (should have asked whether the dietitian had discussed these at all, or mentioned that these programs and facilities were available) (P02; line 85)
P02	Um, no the dietitians only suggested to go twice	Other	Dietitian experience	Other - dietitian experience: The dietitian suggested the participant only needed to be seen twice, (P02; line 94)
P02	I just followed the, the diet that she had out, it was like,			Other - receptive to info: the participant states how she just followed the diet the dietitian gave her, This could be an indication of her trust in the dietitian to then follow as she is told, or the ease of having a diet pprovided to her. This should have been probed further (P02; line 100)
P02	Yeah she, Yeah she was. She was extremely helpful,	Other	Dietitian experience	Other - dietitian experience: the participant states how she found her dietitian to be very helpful (P02; line 105)
P02	No, it was pretty much the same-	Motivational	Background knowledge	Background knowledge: the participant states how the information provided to her from when she was prediabetes to diabetes was pretty much the same, therefore why did she not continue to implement dietary changes from her prediabetes diagnosis…(P02; line 107)
P02	Oh, I was a bit, bit shocked cause I like fruit but, um it didn’t matter, it didn’t matter		Attitude	Attitude: the participant was initially a bit shocked to know she could have 2 fruit and not 3, however she said this didn’t matter, indicating her willingness to take on information, and implement changes that are good for her (P02; line 113) overreaching agian
P02	Yeah well I was motivated yeah	Motivational	Motivation unclassified	Motivation: the participant states she was motivated to make dietary changes (P02; line 115)
P02	Umm, uh just uh, got me on the path of eating properly, and eating the proper amounts,	Motivational	Perceived behavioural control	Perceived behavioural control: the participant says the dietitian was able to help her be motivated to make changes, and was able to get on the right path of eating properly with help from her dietitian, such as eating the proper amounts of foods. The dietitian was able to educate the participant on foods specific to her condition, which in turn influenced her motivation and ability to make dieta…
P02	No, it was um, my decision to lose weight, that um,	Motivational	Intrinsic motivation	Motivation - intrinsic: to lose weight, and monitorig her sugars
P02	Um, it got, it goes easy, it was really easy to start with, cause I was really motivated,	Motivational	Perceived behavioural control	Perceived behavioural control: the participant says how the dietary changes were easy to begin with because initally she was motivated. However after a few months, she felt that she was depriving herself of indulgences such as cakes or muffins. (P02; line 136)
P02	but then, aw, after a few months, we’d go out, and I felt like I was a bit deprived because		Emotion/feelings	Emotion: feeling deprived, it was hard to keep on track and she felt deprived when she went out in social situations, such as going out for coffee and cake. However a way to compensate was to just have half a muffin. This way she didn’t feel so deprived. (P02; line 137)
P02	If we went out for coffee and cake, before when we would always have a cake each,		Past behaviour	Past behaviour: used to get a cake each when she went out of coffee, and then starts to miss that social context and eating (P02; line 139), therefore now she has half a muffin (P02; line 138)
P02	And then I started to miss some of that so,		Emotion/feelings	Emotion: P02 would miss going out and having coffee and cake, therefore felt deprived and as though she is missing out (P02; line 139)
P02	And, and so that I wouldn’t feel so deprived		Emotion/feelings	Emotion: P02 would have half a muffin so that she didnt feel so deprived. There is feeling and emotion behind missing out, or not being able to have what you normally eat or in social situations. Changes to be made for individuals with diabetes are related to those social and comfort foods that they enjoy and like, so dietitian should be aware of this and implement proper strategies and coping me…
P02	Um, and, and I wasn’t much a jam eater I, so, I used to just get, um, maybe some Ryvita’s and um, and a diet jam		Past behaviour	Past behaviour: didn’t use to be much of a jam eater however now she can supress her sweet craving with diet jam (P02; line 142)
P02	And if I felt like something after tea, so I did used to get a bit hungry after tea, and I would have the diet jam on a biscuit, with um, not coffee, cause coffee keeps me awake, and um I always have herbal teas and so I tended to be looking for , for something sweet afterwards. And um, after tea I would have a handful of nuts as well.		Habits	Habits: P02 would normally crave something sweet after dinner, so now has ryvitas with diet jam and a handful of nuts, which are a healthy option (P02; line 143)
P02	So one of the hurdles was that I felt like I was little bit deprived of something out of the, the diet range		Attitude	Attitude: after seeing the dietitian [(P02; line 146)], P02 felt depreived of some things out of the diet range. [Refer to P02; line 136-143] (P02; line 144)
P02	I did ask her if we could do that, and she said you could do it, but don’t do it all the time	Motivational	Social influence	Social support - informational: subjective norms, the ladies who ran the Desmond group were supportive and reassured P02 that she can have half a muffin with her coffee when she went out, but not to have it all the time. (P02; line 149)
P02	Um, oh I have been, I did, but I’ve gone a lil-, gone little bit slack as of late,		Intentions	Intention: P02 says how she would usually do that when she would have the muffin, therefore her intentions are there however she states she has gone a little slack and not done those compensatory activities after having a muffin. Putting in action plans may assist with being more consistent. However in order to make it a habit, the participant would have to regularly be having an unhealthy option…
P02	But, now I have to start it back because I have another problem and the doctor said that I have to start walking again			Other - advice from GP: the participant's doctor says she needs to start walking again, because she now has another problem that must be addressed with exercise (P02; line 159)
P02	Yes	Other	Dietitian experience	Other - dietitian experience: P02 saw the dietitian straight after seeing a diabetes educator (P02; line 161-167)
P02	Yeah well, I wasn’t very happy with that, and that just makes you work harder on, on not having to have it	Motivational	Health motivation	Health motivation: medication, Illness progression, risk perceptions, percieved suceptaility, underpins their motivation to contain their diet. although P02 didn’t need to be on medication now, knowing that it was something she might have to do in the future made her motivated to work harder and to not be medicated, so now she focuses on diet and exercise (P02; line 177)
P02	Umm, well she, she gave me this um, it’s a, it’s a huge, uh its like a pamphlet, it’s got all the drawings of every peice of fruit, vegetables, Um, things that, have got salt in them, like vegemite, and things, um-	Motivational	Social influence	Social support - informational: provided with information about eating, pamphlet, food groups etc… given the austrlaian guide to healthy eatin g (P02)
P02	Its all the major nutrient groups	Motivational	Social influence	Social support - informational: provided with information about eating, pamphlet, food groups etc… given the austrlaian guide to healthy eatin g (P02)
P02	Oh actually it is the Australian Guide to Health eating	Motivational	Social influence	Social support - informational: provided with information about eating, pamphlet, food groups etc… given the austrlaian guide to healthy eatin g (P02)
P02	Yeah so she did give me that	Motivational	Social influence	Social support - informational: provided with information about eating, pamphlet, food groups etc… given the austrlaian guide to healthy eatin g (P02)
P02	Uh, I don’t actually tend to look at that very much because it’s a bit tiny and you can’t actually see some of the things that are on it			Addressed on [(P02; line 186)]
P02	So I look at that one quite a bit		Habits	Habits: the participant has had the fact sheet on her fridge since she had prediabetes, therefore it's become a habit now to refer back to this and check the GI of foods, different food groups and to have a constant reminder there. (P02; line 208)
P02	Um, I was pretty determined when I was prediabetic to lose weight, so I did lose about a stone-		Past behaviour	Past behaviour: previous weight loss when prediabetes
P02	Nope, I motivation level was the same	Motivational	Health motivation	Health motivation: weight continued with changes as her motivation was driven by losing weight
P02	And that’s probably why the diabetes is gone back into, somewhere in the normal range	Motivational	Motivation unclassified	Motivation to keep going is due to her wanting to do the right things and not become complacent. Althuogh she has lost weight, she wants to continue doing the right htings (P02)
P02	but um, I still don’t want to get complacent	Motivational	Motivation unclassified	Motivation to keep going is due to her wanting to do the right things and not become complacent. Althuogh she has lost weight, she wants to continue doing the right htings (P02)
P02	Um, I still want to do the right things	Motivational	Motivation unclassified	Motivation to keep going is due to her wanting to do the right things and not become complacent. Althuogh she has lost weight, she wants to continue doing the right htings (P02)
P03	P03 - interview 27:10s			Theoretical Coding
P03	Yeah, um, well, I wasn’t. When I did- Uh I went to the GP because I was feeling very tired	Other	Diagnosis	Other - diagnosis: P03 had a family history of T2D, and didn’t have any symptoms besides being overweight and tired, however when she was diagnosed she wasn't surprised (P03; line 13-19)
P03	But other than that I didn’t have any other symptoms	Other	Diagnosis	Other - diagnosis: P03 had a family history of T2D, and didn’t have any symptoms besides being overweight and tired, however when she was diagnosed she wasn't surprised (P03; line 13-19)
P03	But I suspected that I might have had type 2 because I was a bit overweight,	Other	Diagnosis	Other - diagnosis: P03 had a family history of T2D, and didn’t have any symptoms besides being overweight and tired, however when she was diagnosed she wasn't surprised (P03; line 13-19)
P03	And also, its rampant through my, both sides of my parents’ families	Other	Diagnosis	Other - diagnosis: P03 had a family history of T2D, and didn’t have any symptoms besides being overweight and tired, however when she was diagnosed she wasn't surprised (P03; line 13-19)
P03	Their siblings, both all had mature aged diabetes, or type 2	Other	Diagnosis	Other - diagnosis: P03 had a family history of T2D, and didn’t have any symptoms besides being overweight and tired, however when she was diagnosed she wasn't surprised (P03; line 13-19)
P03	So I, I thought maybe that was probably what I was heading towards	Other	Diagnosis	Other - diagnosis: P03 had a family history of T2D, and didn’t have any symptoms besides being overweight and tired, however when she was diagnosed she wasn't surprised (P03; line 13-19)
P03	So when I had my uh glucose tolerance test and it came back absolutely positive, I wasn’t at all surprise	Other	Diagnosis	Other - diagnosis: P03 had a family history of T2D, and didn’t have any symptoms besides being overweight and tired, however when she was diagnosed she wasn't surprised (P03; line 13-19)
P03	And uh yeah so uh, and I knew I had to lose weight so that was the first things I set out doing		Intentions	Intentions: the participant knew that her weight was an issue and therefore was the first thing she focused on improving (P03; line 21)
P03	And I went to see a dietitian. My GP um, well I’d actually seen the same dietitian when I was diagnosed with fructose intolerance, oh no not intolerance, malabsorption I should say	Other	Diagnosis	Other - diagnosis: previously diagnosed with fructose malabsorption and had seen a dietitian for this
P03	And I thought, crickey, 6 times a day is a bit of an overkill			Initial reaction to having to take blood sugars 6 times a day seemed like 'overkill', however the participant soon realised that it was the best thing to do, as you can keep track of your intake and levels [(P03; line 34)], and be able to monitor yourself (P03; line 29)
P03	Because you can see immediately how um carbohydrate related to your blood sugars, If you keep a food diary. And then you do your blood sugars 6 times a day before and after meals and between meals and all that sort of stuff-You can see just at a glance, exactly what’s going on. And I learnt such a lot from that-	Motivational	Knowledge generation	Knowledge generation: Found value in keeping a food diary and tracking her blood sugars and learnt a lot from doing so (P03; line 34)
P03	Because you can see immediately how um carbohydrate related to your blood sugars, If you keep a food diary. And then you do your blood sugars 6 times a day before and after meals and between meals and all that sort of stuff-You can see just at a glance, exactly what’s going on. And I learnt such a lot from that-	Motivational	Knowledge generation	Knowledge generation: Found value in keeping a food diary and tracking her blood sugars and learnt a lot from doing so (P03; line 34)
P03	It was the best thing	Motivational	Knowledge generation	Knowledge generation: the participant states how she learnt a lot from consistently taking her blood sugars and keeping a food diary, to the point where she then didn’t have to do it as frequently after. As she learnt a lot about the relationship between carbohydrates and high/low blood sugar levels (P03; line 39-42)
P03	Because as I said, I learned so much from that	Motivational	Knowledge generation	Knowledge generation: the participant states how she learnt a lot from consistently taking her blood sugars and keeping a food diary, to the point where she then didn’t have to do it as frequently after. As she learnt a lot about the relationship between carbohydrates and high/low blood sugar levels (P03; line 39-42)
P03	And um, and of course I didn’t have to do it as frequently after that. It was just, just for her to get an idea of what was gong on	Motivational	Knowledge generation	Knowledge generation: the participant states how she learnt a lot from consistently taking her blood sugars and keeping a food diary, to the point where she then didn’t have to do it as frequently after. As she learnt a lot about the relationship between carbohydrates and high/low blood sugar levels (P03; line 39-42)
P03	And probably more importantly for me, to learn the um, relationships between carbohydrate and, and high blood sugar or low blood sugar, what ever the case may be	Motivational	Knowledge generation	Knowledge generation: the participant states how she learnt a lot from consistently taking her blood sugars and keeping a food diary, to the point where she then didn’t have to do it as frequently after. As she learnt a lot about the relationship between carbohydrates and high/low blood sugar levels (P03; line 39-42)
P03	Um, probably within a week	Other	Referral process	Other - referral process: saw the dietitian a week after her diagnosis, and went back to see the same dietitian she has seen previously for her fructose malabsorption (P03; line 48)
P03	Um, um well probably just, just to, to sort of um, find out you know what, how, a probably how much carbohydrate I should be having in a day, And what foods to probably steer away from, and what foods I could have		Intentions	Intentions to see dietitian: P03 states how she wanted to understand how much carbohydrate she should have a day, foods to avoid and foods to have, and had previous experience with her dietitian too. Showing her willingness to learn about her condition, which in turn could influence how likely she is to change and adopt different dietary behaviours (P03; line 50)
P03	No	Motivational	Background knowledge	Background knowledge: although the participant had been diagnosed with fructose malabsoprtion years prior and her contact with a dietitain, there was no flagging of prediabetes
P03	And nothing seemed to be settling down, my GP was about to send me off to a surgeon, And I said look you don’t think this could be dietary related, and he said probably not but let’s check you out first, so He sent me off to have this hydrogen breath test for fructose, And of course, it came back way off the scale, And so straight away I knew I had fructose malabsorption	Other	Medical	Other - medical: P03 had massive amounts of attacks of diverticulitis, and through the processes of seeing surgeons and getting tests done, she found out she had fructose malaborption. (P03; line 64)
P03	which I found more difficult actually than type 2 diabetes , dealing with that	Motivational	Self-efficacy	Self-efficacy: P03 says how addressing her fructose malabsoprtion was more difficult than the changes she had to make when diagnosed with T2D. This was due to the nature of the condition, as fructose is found in many foods. However, could the management of her T2D seem less daunting and actually manageable as she has has been so involved with the care of her conditions anyway, this might be overr…
P03	I had a belly		Awareness/recognition	Awareness/recognition: P03 states she knew she was overweight, in particular around the belly and having skinny legs and arms [(P03; line 91)], so was aware of how physical state and that should do something about it, but was lazy. (P03; line 93-95)
P03	And I’ve had a lot of abdominal surgery, Caesar in different areas and my muscle muscles in my abdomen were pretty shot, And it it, it just didn’t take much for me to get this belly,		Awareness/recognition	Awareness/recognition: P03 states she knew she was overweight, in particular around the belly and having skinny legs and arms [(P03; line 91)], so was aware of how physical state and that should do something about it, but was lazy. (P03; line 93-95)
P03	and I knew that I should do something about it, But you know, you’re lazy aren’t you		Awareness/recognition	Awareness/recognition: P03 states she knew she was overweight, in particular around the belly and having skinny legs and arms [(P03; line 91)], so was aware of how physical state and that should do something about it, but was lazy. (P03; line 93-95)
P03	And once something like that comes along, like type 2 diabetes, it, it gives you the motivation to do something about it	Motivational	Health motivation	Health motivation: weight the participant was aware she was overweight and had a family history of T2D, however it took for her to get the official diagnosis to then give her the motivation to make changes. She states she knew that she should do something about her weight previouslyl, but you get lazy (P03; line 98)
P03	You, you hear people saying, oh I have to lose weight I got to lose weight, But you’ll never do it unless you’re faced with something that gives you the motivation	Motivational	Motivation unclassified	Motivation - the participants motivation to start losing weight was due to a diabetes diagnosis…
P03	And that’s what type 2 diabetes did with me	Motivational	Health motivation	Health motivation: weight T2D was the motivation to get P03 to start losing weight. Could it be the health implications of T2D that was motivating, ie she didn’t want her condition to progress? (P03; line 101)
P03	It sort of focuses your, your, ah your, your thinking, you know. Otherwise you’re a bit wishy washy, oh I’ll do this one day, oh I’ll do it tomorrow, or I wont eat this today, or you know-	Motivational	Self-efficacy	Self-efficacy/intentions: the participant talks about how you can have intentions to change, therefore having some recognition of your condition and needing to lose weight, however you get lazy, and shows how having low self-efficacy towards making changes can impact on your behaviours, as when faced with a serious diagnosis, the motivation to change then amplifies and she was then able to focus …
P03	But, when you have something like type 2 diabetes or diabetes in general, type 1 or type 2, It really focuses your thinking. And you know that you sink and swim by your own endeavours. i.e. if you don’t address this, you’re going to be in schnook down the track-	Motivational	Risk perception	Risk perception: the participant highlights how the seriousness of T2D, or any diabetes, can cause future complications, therefore it must be something that is addressed in the 'now' (P03; line 107)
P03	And, and I’ve cut my bread right down, And just doing that [interviewer name], the weight just fell off, it really did, it was quite extraordinary actually	Motivational	Intrinsic motivation	Motivation - intrinsic: P03 saw how her weight was decreasing so she stuck to her new dietary behaviour and cut her bread down (P03; line 133)
P03	It was just the fact that I addressed the quanti- the, the amount of carbohydrate I had, It just did the trick			Addressing the carbohydrate content of her diet and correcting it, without having to do strenuous exercise to compensate, improved P03's weight status and
P03	And um, and then when I got to know roughly how much carb I should be eating, sometimes I, if, I found some days if I didn’t have um, the amount she recommended I could perhaps have something a bit extra, you know. And, and sort of juggled a bit because you sort of get to know, um you know you sort of, you get the know the quantities after a while		Past behaviour	Frequency of past behaviour/habits: over time P03 has learnt how much she should be consuming, therefore through these processes she is able to juggle things a bit, also having the self-efficacy to do so (P03; line 149)
P03	I’d divide up into breakfast, morning tea, lunch, afternoon tea, dinner, and supper	Volitional	Action planning	Action planning: The participant would have a sheet, split the day up into meals and then able to write down what she ate. Doing this she also added in her blood sugar readings to see how this coincided with her diet, as well as weighing herself too.
P03	I went back to see her, And she was just over the moon, And she just, very encouraging, You know she said, ‘look you’ve done a fantastic job, and you’re well motivated’, And uh you know a win- it’s a win-win for you , blah blah	Motivational	Social influence	Social support - appraisal: Positive reinforcement: from the dietitian (P03; line 172)
P03	I went back to see her, And she was just over the moon, And she just, very encouraging, You know she said, ‘look you’ve done a fantastic job, and you’re well motivated’, And uh you know a win- it’s a win-win for you , blah blah	Motivational	Social influence	Social support - appraisal: Positive reinforcement: from the dietitian (P03; line 172)
P03	I think I saw her about a fortnight after th- after that again just, just to sort of touch base and see that I was on the right track and so on and so forth, Which I was, and she said after that ‘look I don’t think I need to see you again, unless you’ve got any issues, because you’ve got a really good grasp of this’, Which I did have	Motivational	Social influence	Social support - appraisal: The participant states how she was on the right track and had a good grasp of things therefore she did not need to see the dietitian again unless she had any other issues to discuss with her. Her dietitian had confidence in her patient that she didn't need to see her again.
P03	Um, but other that that, um no not at a lot really because I sort of had a pretty good grasp on what was, what I needed to do	Motivational	Self-efficacy	Self-efficacy: the participant seemed confident that she had a good grasp on what she needed to do for her diet therefore hasn’t been back to see her dietitian specifically for her diabetes (P03; line 190)
P03	And, and I you know, was fairly motivated to do it	Motivational	Intrinsic motivation	Motivation - intrinstic: the participant says how losing weight, having a lot more energy and being able to buy new clothes was really motivating for her to continue how she was progressing (P03; line 191-198)
P03	And- so going back to your dietitian, you, is that um a private practice dietitian-	Other	Referral process	Other - referral process: the participant states how shes taken advantage of the ancillary services provided by Medicare, which has worked favourably for her (P03; line 206-212)
P03	Yes yeah-	Other	Referral process	Other - referral process: the participant states how shes taken advantage of the ancillary services provided by Medicare, which has worked favourably for her (P03; line 206-212)
P03	Or do you get Medicare	Other	Referral process	Other - referral process: the participant states how shes taken advantage of the ancillary services provided by Medicare, which has worked favourably for her (P03; line 206-212)
P03	Uh well yes she is a private one, but I get this um, I don’t know what they call it, a care… when you get a chronic condition you get five visits from whoever, whatever ancillary services you want like-	Other	Referral process	Other - referral process: the participant states how shes taken advantage of the ancillary services provided by Medicare, which has worked favourably for her (P03; line 206-212)
P03	Yes, yep	Other	Referral process	Other - referral process: the participant states how shes taken advantage of the ancillary services provided by Medicare, which has worked favourably for her (P03; line 206-212)
P03	Physio, you know all that stuff. Yeah so, I saw her on a, uh I think I had three visits in total, cause I’m entitled to three visits with her and a couple with the podiatrist,	Other	Referral process	Other - referral process: the participant states how shes taken advantage of the ancillary services provided by Medicare, which has worked favourably for her (P03; line 206-212)
P03	Okay	Other	Referral process	Other - referral process: the participant states how shes taken advantage of the ancillary services provided by Medicare, which has worked favourably for her (P03; line 206-212)
P03	so um I took advantage of that, But I haven’t been back in a private capacity, yet	Other	Referral process	Other - referral process: the participant states how shes taken advantage of the ancillary services provided by Medicare, which has worked favourably for her (P03; line 206-212)
P03	Um, no not really, Well I miss eating lots of bread, I probably- that’s probably the only thing, because as I say I just loved bread, particularly fresh bread		Past behaviour	Past behaviours: previously P03 would have tucked away into a loaf of bread, especially fresh from the bakery. The way she talks about this shows how much people are emotionally connected with food. However her strong will power and self-efficacy to focus on her diabetes and improve her health is quite empowering (P03; line 214-220)
P03	mmm		Past behaviour	Past behaviours: previously P03 would have tucked away into a loaf of bread, especially fresh from the bakery. The way she talks about this shows how much people are emotionally connected with food. However her strong will power and self-efficacy to focus on her diabetes and improve her health is quite empowering (P03; line 214-220)
P03	If I, if I, if I could get my hands on fresh bread I’d tuck into it you know, I’d have, sort of, you know, a couple of slices fo- for breakfast, And maybe have, um uh, 2, sometimes 2 sandwiches which was 4 slices, And it was just too much		Past behaviour	Past behaviours: previously P03 would have tucked away into a loaf of bread, especially fresh from the bakery. The way she talks about this shows how much people are emotionally connected with food. However her strong will power and self-efficacy to focus on her diabetes and improve her health is quite empowering (P03; line 214-220)
P03	Mmm		Past behaviour	Past behaviours: previously P03 would have tucked away into a loaf of bread, especially fresh from the bakery. The way she talks about this shows how much people are emotionally connected with food. However her strong will power and self-efficacy to focus on her diabetes and improve her health is quite empowering (P03; line 214-220)
P03	And then the 4 o’clock, you know when you sort of feel a bit peckish, I’d tuck into some bread again by then, And of course all of this went straight to my belly		Past behaviour	Past behaviours: previously P03 would have tucked away into a loaf of bread, especially fresh from the bakery. The way she talks about this shows how much people are emotionally connected with food. However her strong will power and self-efficacy to focus on her diabetes and improve her health is quite empowering (P03; line 214-220)
P03	Mmm yep		Past behaviour	Past behaviours: previously P03 would have tucked away into a loaf of bread, especially fresh from the bakery. The way she talks about this shows how much people are emotionally connected with food. However her strong will power and self-efficacy to focus on her diabetes and improve her health is quite empowering (P03; line 214-220)
P03	And since I’ve cut all that out, ummm, I, I still find I, I would, it wouldn’t take me much to get back onto that treadmill again, because I just love bread, And when I go past the bakers and I smell that beautiful fresh bread, I think, ‘awww I would die to have that”		Past behaviour	Past behaviours: previously P03 would have tucked away into a loaf of bread, especially fresh from the bakery. The way she talks about this shows how much people are emotionally connected with food. However her strong will power and self-efficacy to focus on her diabetes and improve her health is quite empowering (P03; line 214-220)
P03	But I, have to be very strict with myself because I don’t want to get back to how I was before	Motivational	Self-efficacy	Self-efficacy: the participant states her love for bread however her self-efficacy to be strict on herself comes through strongly. She states "I don’t want to get back to how I was before" (P03; line 221)
P03	So I want to keep that, you know, that, that’s the motivation, that I, you know, that I need to keep myself on track	Motivational	Intrinsic motivation	Motivation - intrinsic: P03 states how she is strongly motivated to continue her dietary changed because her blood sugars are in the normal ramge, she hasn’t had any issues with her diabetes (P03; line 225)
P03	And um, although it probably did the trick,	Motivational	Self-efficacy	Self-efficacy: although the participant stated how much she disliked the energy supplements she needed to have to maintain her weight during her ileostomy, it appears that she still consumed them and they assisted with her maintaining her weight. This further indicates her personality and how she approaches situations in regards to her health. She is clearly very willing to make changes and do th…
P03	I think it, you know, having a bit of a supplement, because I was losing copious amounts through my ileostomy	Other	Medical	Other - medical: The participant talks about her ileostomy and how she was losing a lot of weight and fluids through it. 'They' (possibly doctors or dietitian) made sure she was having enough fluids and energy intake (P03; line 237-243)
P03	Mmm	Other	Medical	Other - medical: The participant talks about her ileostomy and how she was losing a lot of weight and fluids through it. 'They' (possibly doctors or dietitian) made sure she was having enough fluids and energy intake (P03; line 237-243)
P03	Um for ages, and until, until it started to thicken up a bit like porridge, it was all just copious amounts of fluid	Other	Medical	Other - medical: The participant talks about her ileostomy and how she was losing a lot of weight and fluids through it. 'They' (possibly doctors or dietitian) made sure she was having enough fluids and energy intake (P03; line 237-243)
P03	and I mean I was emptying my bag, aw anywhere between 8 to 10 times a day	Other	Medical	Other - medical: The participant talks about her ileostomy and how she was losing a lot of weight and fluids through it. 'They' (possibly doctors or dietitian) made sure she was having enough fluids and energy intake (P03; line 237-243)
P03	Oh wow	Other	Medical	Other - medical: The participant talks about her ileostomy and how she was losing a lot of weight and fluids through it. 'They' (possibly doctors or dietitian) made sure she was having enough fluids and energy intake (P03; line 237-243)
P03	Which was, and, and it was a lot of- and I had to really drink at least 3 litres of fluid	Other	Medical	Other - medical: The participant talks about her ileostomy and how she was losing a lot of weight and fluids through it. 'They' (possibly doctors or dietitian) made sure she was having enough fluids and energy intake (P03; line 237-243)
P03	and they, they were, you know, making me, make sure I had uh, you know plenty of fluids, soups and all that sort of stuff, jellies, custards, all those sort of stuff, to try and maintain, because I just couldn’t keep, couldn’t keep my weight under control	Other	Medical	Other - medical: The participant talks about her ileostomy and how she was losing a lot of weight and fluids through it. 'They' (possibly doctors or dietitian) made sure she was having enough fluids and energy intake (P03; line 237-243)
P03	Haha, since it’s been closed, I, you know, I have to be careful	Motivational	Risk perception	Risk perception: P03 says how she now has to be careful with her food intake after her ileostomy was closed. Aware of her condition and that she has to be careful. Continuing with the same diet she had for her ileostomy would not be beneficial for her diabetes (should have probed further here! Don’t know why I changed the subject) (P03; line 247)
P03	Umm, probably because she was in- she was attached to our, mmm GP’s medical- the medial suit here we have in Sommerville	Other	Referral process	Other - referral process: went to the dietitian due to the ease of location being attached to the medical centre and having previously seen her
P03	Okay,	Other	Referral process	Other - referral process: went to the dietitian due to the ease of location being attached to the medical centre and having previously seen her
P03	Um, and she comes, well she’s act- she’s actually based in Mornington, or the company she works for is based in Mornington, but they, they go out and you know do a couple of week, sessions here and a couple of weeks in various um doctors clinics around the locality	Other	Referral process	Other - referral process: went to the dietitian due to the ease of location being attached to the medical centre and having previously seen her
P03	Mmm	Other	Referral process	Other - referral process: went to the dietitian due to the ease of location being attached to the medical centre and having previously seen her
P03	And she used to come here, I think she came, once a week I think, every fort- oh uh sorry, once every fortnight I think she cam e	Other	Referral process	Other - referral process: went to the dietitian due to the ease of location being attached to the medical centre and having previously seen her
P03	Okay	Other	Referral process	Other - referral process: went to the dietitian due to the ease of location being attached to the medical centre and having previously seen her
P03	And she’d be here for the whole day, and, and you know she’d see lots of people on that day	Other	Referral process	Other - referral process: went to the dietitian due to the ease of location being attached to the medical centre and having previously seen her
P03	Oh yeah, yes she, she was great, she was terrific			Other - dietitian experience: the participant thought her dietitian was fantastic and felt she was able to address any problems she might have (P03; line 261)
P03	Umm, um no not really, I mean she, she, well only the fact that you know, she, she was also accessible by phone or email if I want, if I had any questions, she said look, if you, you know, something pops up and you’re worried, email me, here’s my email just so, so she was always very accessible which is, I think is important if you’re, particularly for, perhaps, perhaps not so much for me because…	Motivational	Social influence	Social support - tangible: the dietitian made herself available over phone or email, which the participant stated how important it is to have a dietitian the is accessible and available to address any issues you might have if you're not able to meet in person. (P03; line 265)
P03	but um for someone who doesn’t understand, or its all every overwhelming I think that’s important that a dietitian um is available to address issues, because sometimes things pop up, quite suddenly and you feel, you know, you feel a bit panicky if you haven’t got someone that you can talk to about it, who a) to re- probably more so, just to reassure you. But b) to also give you advice if you need…	Motivational	Social influence	Social support - tangible: the participant states that having a dietitian that is available on phone or by email, is important for the reassurance and advice (P03; line 226)
P03	um, not really I don’t think, I don’t, umm, she may- she probably did for other people. But no, not for me because I don’t think I really needed it, um, I , I was, I had a pretty good grasp on what I needed to do	Motivational	Self-efficacy	Reiterates her self-efficacy and the food diary
P03	And again, it all comes back to those, that diet, uhm um, menu diet, or dietary diary	Motivational	Self-efficacy	Reiterates her self-efficacy and the food diary
P03	And taking those blood sugars, I, I can’t stress that enough, That was the best thing	Motivational	Self-efficacy	Reiterates her self-efficacy and the food diary
P03	oh you know I’m doing very well, and uh you know I sort of take, I only take my blood sugars about twice a week now, I only just sort of do them fasting blood sugars and uh, umm, probably an evening just before tea or something like that I do it now			Maintenance of behaviour: the participant states how she is doing well, has control over her diabetes, only needs to take her blood sugars twice a week now, and also keeps in tune with other health professionals (podiatrist, optometrist) (P03; line 294)
P04	P04 - interview 33:37s			Theoretical Coding
P04	Uhh, I think it was uh, my 54th birthday or something like that, um haha so	Other	Diagnosis	Other - diagnosis
P04	But anyway, um yeah so um I mean, I’ve had registered for my high sugar levels so, uhh in previous tests, and I was identified as prediabetes so I wasn’t particularly, uh, surprised um but um, yeah, little frustrated because I had tried to- I do a lot of exercise so I thought that would sort of keep it at bay	Other	Diagnosis	Other - diagnosis: previously diagnosed with prediabetes. Wasn’t surprised with T2D diagnosis. Frustrated because he tried doing a lot of exercise to keep it at bay,
P04	Umm yeah, at least I was caught very early, and then he um, they put me on a bit of medication to start off with, but then they got- then they agreed that I didn’t need the medication so I’ve just been trying to deal with it by diets and things-	Other	Diagnosis	Other - diagnosis journey: caught T2D early, put on medication and now does not need to be on medication. An indication that he's managing his diabetes, throught diet (P04; line 15)
P04	Yeah I tried to, I think I did the fasting diet thing, um and lost a few kilos, and uhh, I thought that was uh, um, and, and I think that sort of helped and	Other		Other - Previous dieting history: did the fasting diet, which attributes to him now being off his medication. He did not try to lose a lot of weight, (P04; line 19)
P04	that’s how I was able to get off the medication, um, but I um, uh yeah, sort of let that, let- I didn’t try to lose super amounts of weight, I lost I dunno, 5 6 kilos, and then I’d just cruise, And then as its turned out over the last 18 months I’ve probably put most of that back on again		Intentions	Intentions: P04 did not try to lose a lot of weight through the diet, his intentions may have been to get his diabetes under control rather than focusing on losing weight (this could be overreaching). He lost 5-6 kilos however this was regained over the past 18 months (P04; line 20)
P04	But uh, so I’m sort of thinking of doing something a bit different now-	Motivational	Intrinsic motivation	Motivation - intrinsic: as he has regained the weight, P04 is motivated to try something different now (P04; line 21)
P04	So yeah, I went to see the dietitian, um actually I’ve seen 2 different dietitians in 2 different years. Because the first one, I thought, oh you know it was a lot of uh, talk about food, and food labelling, and bits and pieces. Um, and, quite sort of, negative about the whole fasting diet thing, and so that’s sort of why I stopped doing that	Other	Dietitian experience	Other - dietitian experience: seen 2 dietitians in 2 years. The first dietitian he saw 4 times, [(P04; line 30)] went over food labelling, and shopping, however as P04 did not do much of the shopping or would shop at farmers markets, he found this information not that useful. Also as he was interested in the fasting diet and his dietitian wasnt, this was another deterrant to the first dietitian (…
P04	I’ve always been a bit interested in diet, I’ve always been interested in food, and I didn’t find that there was anything particularly, spectacularly revealing in the discussion with the dietitian, Um, uh, she, we went through some uh, some, id say one of the times in was, food labelling and stuff	Motivational	Background knowledge	Background knowledge: motivation, the participant expressed his interest in diet and food, so he didn’t find the discussions with the first dietitian to be too revealing. Suggestion: the participant may have expected more out the dietitian, considering he already had an interest in diet and food therefore felt he was knowledable in that area? (P04; line 27)
P04	And I mean, I don’t really go shopping and if I do I go shopping, I go shopping at the markets where there’s no labels, So I found it all a little bit, little bit, um, hollow and a little bit not that useful	Other	Dietitian experience	Other - dietitian experience: dietitian patient-centred...the participant states how some of the info the first dietitian told him wasn’t very useful as he didn’t do much of the shopping and if he did shop he'd go to a farmers market where there are no food labels, so some things seemed to be irrelevant, which affected his overall experience with the first dietitian (P04; line 28)
P04	Um, uh that was the first dietitian, And I we- I think I had 4 sessions provided by the government to do that, and then I thought afterwards, nahh not that keen on that , anyway, The following year I got another 4 sessions to use on, all vari-, you know a variety of different things, So one of, one of them, oh I used 2 sessions with the dietitian	Other	Referral process	Other - referral process: P04 had the government subsidised consultations, used 4 in the first year and 2 in the second year (P04; line 30)
P04	And that- I thought she was a lot better actually, I mean, she was also pretty negative about the fasting diets and um, she was um,	Motivational	Risk perception	Risk perception: his perceived benefits outweighed the perceived risks. Regardless of both the dietitians negative views on the fasting diet, P04 was still tempted to do it again [(P04; line 53)], as he had done so previously and lost weight [(P04; line 19)]. (P04; line 31)
P04	she got me to fill in a food diary, and we went through that, and generally, the food wasn’t, it was pretty good, Um but we s- sort of talked a lot more about vegetarian food and food options that way, And I, I was a lot more interested in that		Emotion/feelings	Emotion/Feelings: as he was more interested in learning about vegetarian food options, he would have been more invested in learning about this and adopt the suggestions made by the dietitian
P04	but I think, one of the things I found is that, what I would have found a lot more useful, is if they actually had recipes and stuff that you could use- Um, interesting recipes or somewhere where you could go to get cooking lessons, So, because I mean Iove cooking, I cook lots of stuff , and you know, I’m a pretty confident cook	Motivational	Self-efficacy	Self-efficacy > Intentions: the participant expresses how he had an interest in vegetarian foods and was keen to learn more about it, he also states he likes to cook and is confident in his cooking abilities [(P04; line 36)], however, he would have liked the dietitain to provide specific recipies for him to follow, or to attend cooking classes, therefore some 'action planning' to turn his 'intent…
P04	And, um but you know, clearly what I’ve been cooking for the last 50 years is probably, its got me to where I am so, hahah		Awareness/recognition	Awareness/responsibility: the participant recognises that his past dietary behaviours have resulted in where he is currently at in terms of his health and having T2D, therefore expressed how he is a confident cook and keen to learn how to cook other things. (P04; line 35)
P04	so um rather than, rather than just sending me away with a pamphlet and saying, ‘go and eat mung beans’ or what ever and lentils, uh, uh so, Just learning how to deal with the damn things would be really helpful		Attitude	Attitude: towards dietetic experience: this highlights that P04 didn’t just want a prescriptive diet to follow, he would have got more benefit from learning how to cook and a more practical style of learning (P04; line 37)
P04	That for me- I like it. Unfortunately my kids aren’t that fussed on it, so uh its been bit difficult with the family um, and um		Perceived barriers	Perceived barriers: P04 states how it is difficult with the family when trying to incorporate different meals of change the normal eating habits of the family (P04; line 41)
P04	But yeah, I think, I’m, I’m goin- I’m trying to find some vegetarian uh, cooking lessons at the moment, umm, Particularly Indian ones because I like Indian food, And I know they’ve got a lot of a good vegetarian stuff so,	Motivational	Intrinsic motivation	Motivation - intrinsic: P04 says he will try and find cooking lessons to cook vegetarian foods such as Indian as he likes this cuisine (P04; line 42)
P04	And um, and they go, “ohh that’s not a good thing to do, you should change your lifestyle and not have these, uh, short term fixes and that leads to yo-yo dieting, uh, Yeah I um, I mean I can see- I, I, I get all that. But equally, um, it’s sort of, rewarding to actually, make a change- have an impact, um and, and try and set yourself a new level, And try to sort of, keep along with that, So um, …	Motivational	Risk perception	Risk perception: although he recognises that yo-yo dieting is not good and his dietitian has suggested this too, he is still tempted to try the diet again as he feels that it is rewarding to see change, and to set challenges for yourself. Good suggestions by the dietitian not to promote short term fixes (P04; line 53)
P04	I found that worked for me			Outcome expectancies: based on his previous experience with fasting and his weight loss, P04 still feels that the fasting diet worked for him and is therefore tempted to go back and do it again, in order to lose weight as he understands that weight loss is a part of diabetes management (P04; line 55)
P04	And I think, the other thing that uh I have a feel- so, I uh I have a feeling that, alcohol is probably where I’m getting to much sugar, so I really gotta cut back on that		Intentions	Intentions: knows that his alcohol intake is high, and that is where he is getting a lot of sugar intake from, therefore admits he needs to 'cut back on that', however it appears he hasn’t gone the step further to address this and implement his intentions.. Needs action plans set in place (P04; line 56)
P04	Probably, yeah			Note: Is he shifting the blame to the dietitian? meaning it needed to be addressed by the dietitian in order for him to then cut back on it. Just because the dietitian didn’t address it doesn't take away the fact that he still knows his alcohol intake is not good for him. (P04; line 57) he also mentions how the dietitian touched on it lightly but they didnt speak about it too much [(P04; line 65)…
P04	Yeah I thought she as just pragmatic, and, and, and um, down to earth, and um, she um, uh, Yeah no talked more about the food options, so she was going on about the vegetarian, uh eating more vegetables and that sort of thing, and she was sort of able to uh, sort of point me into the direction of a few options that way	Individual difference factors	Individual difference factors	Individual difference factors: preference for dietitians style - P04 liked how his dietitian was pragmatic, down to earth and was able to point him in the direction of a diet he likes, such as vegetarian options. (P04; line 63)
P04	but you know its probably the alcohol that’s the problem, so she did, she did sort identify that, not that we spoke about it very much		Awareness/recognition	Awareness/recognition: realisation..the participant recognises that alcohol is a problem for him, but this wasn’t discussed in depth with the dietitian (P04; line 65)
P04	Um, and um yeah so I think uh, she was just uh, just uh had a different approach I suppose, and um. Just felt, I think also only having a couple of sessions meant that we were focused on what we had to talk about rather than fluffing around, looking at stuff that- trying to fill in time almost	Individual difference factors	Individual difference factors	Individual difference factors: the participant felt that because he only had planned to see the dietitian twice, his consultations were focused on the task at hand, without any "fluffing around" trying to fill in time. It seems that building a relationship with the dietitian to establish rapport was not needed for P04, but a pragmatic learning style that cuts out the "fluff" (P04; line 66)
P04	Um and, then sort of going through it and reviewing it and um, sort of makes you think about uhh, In my case it was sort of reassuring that, you know, generally, the food choice was pretty good	Motivational	Social influence	Social support - appraisal: Positive reinforcement
P04	And I probably did lay off on the grog that couple of weeks so, you know, probably didn’t show up as much as, uh, what it um, uhh, [inaudible mumble] Cause yeah, I sort of I pretty much self-diagnosed that that’s where the problem is so I gotta just back off on that completely for a while, to get a- and see how that goes		Stage of change	Contemplation: the participant is aware that his alcohol intake should be reduced, and admits that he laid off it a bit during the time when he saw the dietitian therefore it wouldn’t have appeared in his food diary. He self-diagnosed that's where the problem is, and says he needs to back off, however has not commited to transitioning to the next stage of change - preparation and action. This cou…
P04	but I really would like, I really- I would think, from what-, from my point of view, it would be really good to get a referral to, not, not, not financial or anything, just if they know of any good places where you can get cooking lessons, I think that would really help a lot of people	Other	comments	Other - comment: the participant highlights that being informed about cooking classes could help a lot of people (P04; line 76)
P04	We’re all quite bit, uh, carnivores, [inaudible] so they’re a little resistant to my, haha choices [inaudible], pushing me in another direction so yeah	Motivational	Social influence	Social support - tangible: lack of, with a wife and 2 daughters, previously being carnivore eaters, therefore they are a bit resistant to his dietary choices. Frequency of past behaviour and habits make it hard for the rest of the family to be 100% supportive of a change in diet, being more vegetarian meals (P04; line 79)
P04	That what I, and, and, you know, when I’ve grown up you know, boiling cabbage or what ever uh, uhh, it’s pretty boring, um particularly some of the Indian vegetarian dishes and stuff, spiced up cabbage or what ever it happens to be, they’re, they’re a lot more interesting, and so,	Motivational	Motivation unclassified	Motivation: shows that he is motivated to not just give up on vegetarian foods as they could be boring, but to learn how to cook other meals etc… (P04; line 82)
P04	But learning from cultures where they actually have it as a main dish rather than a side dish-Ah um, it would, it would help people like me that don’t come from those cultures and don’t know how to do that-	Motivational	Intrinsic motivation	Motivation - intrinsic: shows he is wanting to learn more about other cultures and their cuisine as it can make boring vegetarian foods more interesting (P04; line 84)
P04	she said, sort of, you know, vegetarian food is less, uhh calorie intense, so you don’t have to be hungry all the time, you can probably have more of it and still, sort of keep your calories down to a uh, levels that you need, and um, and you know, uhh, you just don’t- simply don’t need, uh, feel hungry as often you know, while you’re dieting	Motivational	Perceived benefits	Perceived benefits: the participant is interested in having more vegetables because as suggested by the dietitian, vegetarian food is less calorie intense, and you can feel fuller for longer (P04; line 87)
P04	Oh I liked it, I had no problem with it	Motivational	Self-efficacy	Self-efficacy: he liked having more vegetables and had no problems doing so
P04	And I don’t like going and buying stuff at the shops, and I don’t like buying stuff particularly from take-away places, I prefer to do it myself, So um, I um, yeah, so my solution really is to try and learn how to- try and learn some more interesting stuff really-		Habits	Habits: doesn’t like eating out at take-away and enjoys cooking, therefore he is willing to learn new things and make his cooking more interesting (P04; line 95)
P04	I mean I’m still not on any medication or anything which was my main goal	Motivational	Health motivation	Health motivation: overall goal is to not be on medication, he currently is not on any medication and would like to maintain this.
P04	But I just don’t, uh, think there’s uh, I think I’d like to step it up a bit, and sort of try to get, get, out of, out of, out of the zone altogether	Motivational	Motivation unclassified	Motivation: willing to step things up and get out of the 'zone' altogther. (note: does this mean diabetes? Should have clarified)
P04	And um, you know I, I think, she didn’t put it to me but I’ve also done a bit of my own research, or maybe she did I can’t remember what triggered it, But I, I’ve also done a little bit of my own looking around and um, So I’ve sort of given up coffee, and you know, reduced my salt intake and other things to sort of sort out blood pressure issues, and I think I sort of have that under control	Motivational	Health motivation	Health Motivation: the participant has blood pressure issues therefore wishes to get on top of this, and avoid being on medication [(P04; line 122)]. The dietitian suggested salt and coffee [(P04; line 121)], and as P04 likes doing his own research [(P04; line 119)], he then also looked into this area and decided he then agreed with the dietitian [(P04; line 122)], and found that reducing coffee …
P04	Um, so, I think she brought those up as well, but I- so um yeah, You know, things like that, relatively easy to change,	Motivational	Self-efficacy	Self-efficacy: the participant states how, for him, things like this are relatively easy to change, such as cutting down on caffiene and salt. (P04; line 116)
P04	I drink gallons of tea now instead of coffee, And uhm, sort of cut the amount of salt out of my food, but-	Other	Dietary changes made	Other - dietary changes made: drinks a lot of tea instead of coffee and has cut out the amount of salt in his food (P04; line 117)
P04	Oh I was just interested in it, and uh, and uh, I, I like, sort of triangulating things and getting, seeing what other- other information is around and seeing other ideas, or, or if everything is pointing in the one direction		Individual difference factors	Individual difference factors: the participant says how he likes to triangulate things and get other views and opinions, which is why he does his own research too, to make sense of things and clarify
P04	But I think she might of said that you know, coffee, well everyone says salt. And coffee, well salt in particular isn’t good for you,but coffee to some extent as well, but meaning if you, like, I hear other studies that supposedly counteracts it	Motivational	Health motivation	Health Motivation: the participant has blood pressure issues therefore wishes to get on top of this, and avoid being on medication [(P04; line 122)]. The dietitian suggested salt and coffee [(P04; line 121)], and as P04 likes doing his own research [(P04; line 119)], he then also looked into this area and decided he then agreed with the dietitian [(P04; line 122)], and found that reducing coffee …
P04	So I had a look around and uh, decided, she was onto it, And its probably an easy way to uh, easy way to avoid having to have blood pressure tables if I just got rid of salt and stopped drinking coffee and it seems to have worked	Motivational	Health motivation	Health Motivation: the participant has blood pressure issues therefore wishes to get on top of this, and avoid being on medication [(P04; line 122)]. The dietitian suggested salt and coffee [(P04; line 121)], and as P04 likes doing his own research [(P04; line 119)], he then also looked into this area and decided he then agreed with the dietitian [(P04; line 122)], and found that reducing coffee …
P04	I still like a coffee once in a while, I’ll have a coffee on the weekend maybe. But that’s about it. Whereas I used to have 4 or 5, whatever, cups a day	Other	Dietary changes made	Other - dietary changes made: The participant used to have 4-5 cups of coffee a day, however now only has a coffee occasionally on the weekends. It doesn’t worry him that he's had to cut back down, as his blood pressure has come down. Note: my interpretation is that he doesn’t feel like he's being deprived, which is a positive (P04; line 126-131)
P04	Okay, alrighty. And how do you feel now that you’ve cut back on your coffee?	Other	Dietary changes made	Other - dietary changes made: The participant used to have 4-5 cups of coffee a day, however now only has a coffee occasionally on the weekends. It doesn’t worry him that he's had to cut back down, as his blood pressure has come down. Note: my interpretation is that he doesn’t feel like he's being deprived, which is a positive (P04; line 126-131)
P04	Ah, not a lot different actually, ah	Other	Dietary changes made	Other - dietary changes made: The participant used to have 4-5 cups of coffee a day, however now only has a coffee occasionally on the weekends. It doesn’t worry him that he's had to cut back down, as his blood pressure has come down. Note: my interpretation is that he doesn’t feel like he's being deprived, which is a positive (P04; line 126-131)
P04	Haha	Other	Dietary changes made	Other - dietary changes made: The participant used to have 4-5 cups of coffee a day, however now only has a coffee occasionally on the weekends. It doesn’t worry him that he's had to cut back down, as his blood pressure has come down. Note: my interpretation is that he doesn’t feel like he's being deprived, which is a positive (P04; line 126-131)
P04	I just, just, uh I mean, blood moni- uh blood pressure meter is just leaving a bit better than it used to read [hard to understand this sentence]	Other	Dietary changes made	Other - dietary changes made: The participant used to have 4-5 cups of coffee a day, however now only has a coffee occasionally on the weekends. It doesn’t worry him that he's had to cut back down, as his blood pressure has come down. Note: my interpretation is that he doesn’t feel like he's being deprived, which is a positive (P04; line 126-131)
P04	But yeah, other than that I’m pretty, um, yeah, it doesn- it doesn’t worry me one way or the other to be honest	Other	Dietary changes made	Other - dietary changes made: The participant used to have 4-5 cups of coffee a day, however now only has a coffee occasionally on the weekends. It doesn’t worry him that he's had to cut back down, as his blood pressure has come down. Note: my interpretation is that he doesn’t feel like he's being deprived, which is a positive (P04; line 126-131)
P04	Having reflected on it for uh, a year or so, I think it would have been helpful if she uh, if she’d been able to give me uh, a couple of places where they do that sort of cooking she was recommending-		Individual difference factors	Individual difference factors: Reiterates that he would have rather been informed about cooking classes to be able to do the cooking the dietitian was recommending
P04	So, where you can actually - I can go out and do my own, do my own uh, development	Motivational	Motivation unclassified	Motivation: the participant shows that he was willing to look up recipes himself, and did so. However he wanted to learn how to cook vegetarian meals that also suit his family (P04; line 137-146)
P04	Yeah, did she ask you whether you were able to do it? Or was it just-	Motivational	Motivation unclassified	Motivation: the participant shows that he was willing to look up recipes himself, and did so. However he wanted to learn how to cook vegetarian meals that also suit his family (P04; line 137-146)
P04	Oh yeah, I said, you know, I, I wanted do- I’m happy to do this but I don’t know how to cook the stuff because I’ve never cooked it before in my life -	Motivational	Motivation unclassified	Motivation: the participant shows that he was willing to look up recipes himself, and did so. However he wanted to learn how to cook vegetarian meals that also suit his family (P04; line 137-146)
P04	Mmm	Motivational	Motivation unclassified	Motivation: the participant shows that he was willing to look up recipes himself, and did so. However he wanted to learn how to cook vegetarian meals that also suit his family (P04; line 137-146)
P04	And, but uh I’ve eaten it occasionally and some of it was a bit fussy and tossy, But uhh some of its actually very nice, But I just don’t know how to do it, so um,	Motivational	Motivation unclassified	Motivation: the participant shows that he was willing to look up recipes himself, and did so. However he wanted to learn how to cook vegetarian meals that also suit his family (P04; line 137-146)
P04	I, I mean I can just look up recipes, its easy looking up recipes and stuff, which I did- But, they were a bit sort of full on vegan, And the kids, and well my wife just said go away, hah-	Motivational	Motivation unclassified	Motivation: the participant shows that he was willing to look up recipes himself, and did so. However he wanted to learn how to cook vegetarian meals that also suit his family (P04; line 137-146)
P04	Haha aw no	Motivational	Motivation unclassified	Motivation: the participant shows that he was willing to look up recipes himself, and did so. However he wanted to learn how to cook vegetarian meals that also suit his family (P04; line 137-146)
P04	Don’t give us any of that crap,	Motivational	Motivation unclassified	Motivation: the participant shows that he was willing to look up recipes himself, and did so. However he wanted to learn how to cook vegetarian meals that also suit his family (P04; line 137-146)
P04	And so [laughing and mumble], I have to, I’ve gotta find some other way that’s a bit more- that’s a bit less hard core, something, something in between so	Motivational	Motivation unclassified	Motivation: the participant shows that he was willing to look up recipes himself, and did so. However he wanted to learn how to cook vegetarian meals that also suit his family (P04; line 137-146)
P04	I mean they’re all into Indian food, So I reckon if I can learn that and make a few veggie curries, And they can still have their butter chicken then-	Motivational	Motivation unclassified	Motivation: the participant shows that he was willing to look up recipes himself, and did so. However he wanted to learn how to cook vegetarian meals that also suit his family (P04; line 137-146)
P04	Uh, its, I mean there’s um, cert- certain times, when, I’m into sailing, and when you go sailing, uhh well particularly some of these regattas and stuff, Basically, there’s not a lot of options but living on pies and beer for a week or something, Which isn’t, isn’t great, but um, and so sometimes you go off the rails a bit there, But um, the um, that’s not very often, but yeah,	Motivational	Perceived behavioural control	Perceived behavioural control: understands that there are unhealthy food options at his sailing events so states you sometimes go off the rains there, although it is not very often
P04	But equally, I’m, I’m not chronically, sort of, diabetic or whatever, so, I’m not on medication or anything, so, I’m not mad about it, but I, I do um, Yeah I don’t find it impossible to, or I don’t find it impossible to follow those, the- what she says, But I do modify my lifestyle a bit	Motivational	Perceived behavioural control	Perceived behavioural control: the participant expresses how he doesn’t find impossible to follow what the dietitian says, he is not fussed about too much, He knows that at times he might not do the right thing, but tries to keep things to a minimum
P04	And um I mean, yeah I, I don’t- I think some of that’s sort of up to me anyway, I mean, its where I go and what I do, and if I don’t want to go that I should just get up and go	Motivational	Ownership of health	Ownership of health: Perceived behavioural control - Awareness/recognition: of his own responsibility to be in charge of his decisions, he understands that some things are up to him. If he wants to get up and leave a situation then he can. (P04; line 181)
P04	Oh normally I just go with the flow, I don’t make a big deal of it, I certainly don’t want to be one of those people that says you know, “I need this special diet” or “I need that special diet” or whatever, but um, Yeah, I, we just uh, yeah,			Subjective norms: he feels that he would be annoying to his friends if he needs to have a special diet (P04; line 185-187)
P04	Okay, is there a reason why you feel that way? Like, do you not want-			Subjective norms: he feels that he would be annoying to his friends if he needs to have a special diet (P04; line 185-187)
P04	Oh I just don’t want to be a pain in the arse really when I’m around with friends			Subjective norms: he feels that he would be annoying to his friends if he needs to have a special diet (P04; line 185-187)
P04	[inaudible] in a perfect world I’d need to lose some weight and get rid of it		Awareness/recognition	Awareness/recognition: the participant states how, in a perfect world, he needs to lose weight to improve his diabetes. Therefore he has awarness of this and recognises this what needs to be done (P04; line 191)
P04	And ill always add some veggies in, And uh when I uh, making a bolognese sauce, yeah there’ll be a little bit of meat there, but about half as much meat as I would have put in the past and the rest of its is just lentils	Other	Dietary changes made	Other - dietary changes made: Talking further about previous diet, incorporating more vegetables, into his mail meal. And ways he went about this, such as adding lentils to the bolognese, making stuffed vegetables,
P04	Mmm	Other	Dietary changes made	Other - dietary changes made: Talking further about previous diet, incorporating more vegetables, into his mail meal. And ways he went about this, such as adding lentils to the bolognese, making stuffed vegetables,
P04	And um, uh, then I, you know, make uh stuffed vegetables, well I had been until they started getting sick of it but um, Stuffed vegetables which have a little bit of meat in them, but you now, reduced the meat content of those and increase the uh vegetable content of the stuffing	Other	Dietary changes made	Other - dietary changes made: Talking further about previous diet, incorporating more vegetables, into his mail meal. And ways he went about this, such as adding lentils to the bolognese, making stuffed vegetables,
P04	Yeah	Other	Dietary changes made	Other - dietary changes made: Talking further about previous diet, incorporating more vegetables, into his mail meal. And ways he went about this, such as adding lentils to the bolognese, making stuffed vegetables,
P04	So you know yeah just really backing off on the uh- and increasing the vegetable content of uh, evening meals,	Other	Dietary changes made	Other - dietary changes made: Talking further about previous diet, incorporating more vegetables, into his mail meal. And ways he went about this, such as adding lentils to the bolognese, making stuffed vegetables,
P04	Mmmm	Other	Dietary changes made	Other - dietary changes made: Talking further about previous diet, incorporating more vegetables, into his mail meal. And ways he went about this, such as adding lentils to the bolognese, making stuffed vegetables,
P04	Cause you know, traditional- traditional Anglo- meal of you know, a chop or whatever it is, and uh, a lump of protein and uh, some peas and mashed potato or whatever,	Other	Dietary changes made	Other - dietary changes made: Talking further about previous diet, incorporating more vegetables, into his mail meal. And ways he went about this, such as adding lentils to the bolognese, making stuffed vegetables,
P04	which we don’t really do much these days	Other	Dietary changes made	Other - dietary changes made: Talking further about previous diet, incorporating more vegetables, into his mail meal. And ways he went about this, such as adding lentils to the bolognese, making stuffed vegetables,
P04	But you know, increasing the number of beans or peas or whatever, we do, we have done that, but it’s a little buit sort of, um, it’s not particularly- the kids, they won’t consume it	Other	Dietary changes made	Other - dietary changes made: Talking further about previous diet, incorporating more vegetables, into his mail meal. And ways he went about this, such as adding lentils to the bolognese, making stuffed vegetables,
P04	And I, yeah always end up with a steak the same size as everyone else so, rather than, doing it that way, I seem to have something more interesting than the vegetables and make something that we’ve sort of incorporated into the, into the food [inaudible] and um yeah, As a side dish	Other	Dietary changes made	Other - dietary changes made: Talking further about previous diet, incorporating more vegetables, into his mail meal. And ways he went about this, such as adding lentils to the bolognese, making stuffed vegetables,
P04	Yeah, yeah, yeah, and but you know I think I’m probably going to take it to the next level now, I think I’ll- I haven’t- err I might go see her again early next year		Intentions	Intentions: wants to continue improving his diet, taking things up 'to the next level' so wants to go see the dietitian again soon (P04; line 208)
P04	Um, I think, I think sometimes, sometimes these dietitians feel, it feels when you’re going to them that they’re sort of filing out diary and keeping the um, keeping the income coming in rather than actually having any, structural plan for you as a person,	Other	comments	Other - comment the participant expresses how he feels most dietitians just want to fill out their diaries rather than having structured plans and being patient-centred. Dietitians need to establish how the patient wants to learn and go from there. (P04; line 217-219)
P04	Um and so, and I felt the first one was sort of was a little but formulaic and sort of, filling in time in a way, Because I had the appointments and she was going to use them come what may. Um but I didn’t find her particularly constructive	Other	comments	Other - comment the participant expresses how he feels most dietitians just want to fill out their diaries rather than having structured plans and being patient-centred. Dietitians need to establish how the patient wants to learn and go from there. (P04; line 217-219)
P04	Whereas the second one, I think having a short uh concentrated effort, and came up with a plan and came up with a strategy and sent me on my way, I thought that was a much better way to do it	Other	comments	Other - comment the participant expresses how he feels most dietitians just want to fill out their diaries rather than having structured plans and being patient-centred. Dietitians need to establish how the patient wants to learn and go from there. (P04; line 217-219)
P04	So I think that’s sort of, the first one I went to I didn’t really know what to expect and didn’t yeah um, And I think, uh yeah it’s better to, its better to have a concent- well for me anyway, but have a concentrated sort of, think about it, do it and move on, and then put it in practice and then come back and reassess rather than just turning up every bloody month whether you need it or not [la…		Individual difference factors	Individual difference factors: the participants talks about their prefernce
P05	P05 - interview 25:33s			Theoretical Coding
P05	And uh, I just had a uh high sugar reading, on a, on an annual blood test	Other	Diagnosis	Other - diagnosis: has blood tests annually, which found his high sugar reading
P05	Um, yeah I got put on um, uh a pill, okay, um and uh, Uh I’d already been seeing a dietitian when that happened	Other	Diagnosis	Other - diagnosis: initally was put on medication and was already seeing a dietitian
P05	Um, and yeah she was, well she was a bit of an old style dietitian	Individual difference factors	Individual difference factors	Individual difference factors: preference for dietitians style - the participant states how the first dietitian he saw was a bit of an "old style" dietitian. They would mostly just had chats and didn’t dwell much on this diet. He felt these were more chats rather than a consultation. However he still found that going to see her, it allowed him to "keep on track." He got around a 30 to 40% benefit…
P05	Okay yeah how’s that?	Individual difference factors	Individual difference factors	Individual difference factors: preference for dietitians style - the participant states how the first dietitian he saw was a bit of an "old style" dietitian. They would mostly just had chats and didn’t dwell much on this diet. He felt these were more chats rather than a consultation. However he still found that going to see her, it allowed him to "keep on track." He got around a 30 to 40% benefit…
P05	Ahh, well we’d mainly go into her office and have a bit of a chat about things, you know, And it didn’t dwell a lot on my diet	Individual difference factors	Individual difference factors	Individual difference factors: preference for dietitians style - the participant states how the first dietitian he saw was a bit of an "old style" dietitian. They would mostly just had chats and didn’t dwell much on this diet. He felt these were more chats rather than a consultation. However he still found that going to see her, it allowed him to "keep on track." He got around a 30 to 40% benefit…
P05	Okay,	Individual difference factors	Individual difference factors	Individual difference factors: preference for dietitians style - the participant states how the first dietitian he saw was a bit of an "old style" dietitian. They would mostly just had chats and didn’t dwell much on this diet. He felt these were more chats rather than a consultation. However he still found that going to see her, it allowed him to "keep on track." He got around a 30 to 40% benefit…
P05	Although I was, I was measured and weighed uh on every occasion, and that was about it you know um, So I’d [something] and have a chat	Individual difference factors	Individual difference factors	Individual difference factors: preference for dietitians style - the participant states how the first dietitian he saw was a bit of an "old style" dietitian. They would mostly just had chats and didn’t dwell much on this diet. He felt these were more chats rather than a consultation. However he still found that going to see her, it allowed him to "keep on track." He got around a 30 to 40% benefit…
P05	Yeah okay, so-	Individual difference factors	Individual difference factors	Individual difference factors: preference for dietitians style - the participant states how the first dietitian he saw was a bit of an "old style" dietitian. They would mostly just had chats and didn’t dwell much on this diet. He felt these were more chats rather than a consultation. However he still found that going to see her, it allowed him to "keep on track." He got around a 30 to 40% benefit…
P05	You’d call it more of a chat rather than a consultation	Individual difference factors	Individual difference factors	Individual difference factors: preference for dietitians style - the participant states how the first dietitian he saw was a bit of an "old style" dietitian. They would mostly just had chats and didn’t dwell much on this diet. He felt these were more chats rather than a consultation. However he still found that going to see her, it allowed him to "keep on track." He got around a 30 to 40% benefit…
P05	[laugh] oh okay, well how did you find your chats with your dietitian?	Individual difference factors	Individual difference factors	Individual difference factors: preference for dietitians style - the participant states how the first dietitian he saw was a bit of an "old style" dietitian. They would mostly just had chats and didn’t dwell much on this diet. He felt these were more chats rather than a consultation. However he still found that going to see her, it allowed him to "keep on track." He got around a 30 to 40% benefit…
P05	Well I, I found at least going to see her um, sort of tried- she- it allowed me to keep on track	Motivational	Health motivation	Health motivation: the participant states how seeing a dietitian keeps him on track, and his goal was to lose weight so this was also helpful
P05	Um so saying the stuff with the dietitian, even though I wasn’t getting much dietary advice from her, um, Uh, was uh a small benefit I’d say, about 30 or 40 percent. However, um the [something] its self, um according to her, and other people and current dietitian is pretty much solely down to myself	Motivational	Ownership of health	Ownership of health: Awareness/responsibility: the participant says how he didn’t get much dietary advice from the first dietitian, however according to the dietitian, other people and his current dietitians, things are solely down to himself. (need to revisit this because it was hard to understand what he said so this could be interpreted wrong 2:30s) (P05; line 23)
P05	And my, my, my original dietitian retired and went to Victoria, Um and my doctor sent me to a new dietitian who’s about he same age as my daughter- And uh, she’s, she’s the latest product in dietary advice I would suggest. And uh, yeah its worked out really good	Other	Dietitian experience	Other - dietitian experience: as his first dietitian moved away, the new dietitian he saw was young and he felt was the latest product in dietary advice, so he felt overall it worked out well with the new dietitian (P05; line 25)
P05	I did get- I did get very close to the weight I was looking for with the old dietitian, but it took a long time. And then at the beginning of this year, I put on uh 5 kilos, And I’ve lost about 4 kilos of those 5 kilos,	Other	Weight loss history	Other - weight loss history
P05	So uh, I found the advice I’m getting now is much more professional, And uh, useful too	Other	Dietitian experience	Other - dietitian experience: the participant feels that the advice he is getting now is more professional and useful, therefore a positive for him (P05; line 29)
P05	Uh no I’d see a dietitian like every six weeks or so	Motivational	Motivation unclassified	Motivation: the participant sees a dietitian every 6 weeks or so, therefore indicating his willingess to engage in health professional help (P05; line 33)
P05	Uh I’d say within a week or two	Other	Referral process	Other - referral process: saw the dietitian soon after his diagnosis (P05; line 35)
P05	I found that, it was, I didn't know any better, until I saw the new dietitian	Other	Dietitian experience	Other - dietitian experience: the participant feels that he learnt a lot from his new dietitian, he didn’t know any better until he saw her (P05; line 50)
P05	Processed plant types on there, so, But still I got to about thirty-one which she thought was pretty good, for me	Motivational	Social influence	Social support - appraisal: Positive reinforcement from dietitian
P05	Um, and uh, uh, it’s helped me lose the 5 kilos or so that I put on at the beginning of the year , So I’m within about 3 kilos now of where I wanna be			The participant feels that the change in diet etc has helped him lose weight
P05	So, so its been a slow decline in my weight, with a few bumps along the way	Other	Weight loss history	Other - weight loss history: previous to his T2D diagnosis, he was trying to lose weight and therefore is still continuing to do so (P05; line 67-72)
P05	Mmhmm	Other	Weight loss history	Other - weight loss history: previous to his T2D diagnosis, he was trying to lose weight and therefore is still continuing to do so (P05; line 67-72)
P05	And about half way along the way I got diagnosed with diabetes, mm	Other	Weight loss history	Other - weight loss history: previous to his T2D diagnosis, he was trying to lose weight and therefore is still continuing to do so (P05; line 67-72)
P05	Yeah	Other	Weight loss history	Other - weight loss history: previous to his T2D diagnosis, he was trying to lose weight and therefore is still continuing to do so (P05; line 67-72)
P05	So I’ve already lost 10 kilos	Other	Weight loss history	Other - weight loss history: previous to his T2D diagnosis, he was trying to lose weight and therefore is still continuing to do so (P05; line 67-72)
P05	And kept that weight off for 10 years when I was diagnosed with diabetes	Other	Weight loss history	Other - weight loss history: previous to his T2D diagnosis, he was trying to lose weight and therefore is still continuing to do so (P05; line 67-72)
P05	But um, she, she found some, this, she knows there’s new products around that I’ve never heard of, so you can buy a three bean mix	Motivational	Social influence	Social influence - trust in healthcare provider: the participant relies on his dietitian to provide him with up to date information, and trusts she is a good provider of this information. Making him more likely to adhere to her advice and be willing to learn and try new things (P05; line 82)
P05	Oh it was pretty thorough, like the full work up on, on my medical issues and um, uh that blood test, um and she obtained the blood tests over from a doctor or, through um, Sullivan Nicolaides, and downloaded those . And she, she checks up on the blood tests every uh, 3 months or so- So um, I thought it was very thorough	Other	Dietitian experience	Other - dietitian experience: the participant feels his new dietitian was very thorough, patient-centred (P05; line 90)
P05	Um, she had to come across a hurdle, because uh, I, I make a, a what I call, a health muffin. And that raised her eye brows and uh, found the uh- I took her in a muffin. I’ve been eating these muffins for about 20 years		Habits	Habits: the participant has been making health muffins and came about them from a veterans magazine. One of his veteran mates came up with the recipe, and are good to take on the go, can have them cold and they don’t go off. It seems that era of having quick ready food to go, no time to sit and eat, has been instilled in his life, so he continues to have these muffins as he also believes they ass…
P05	Yep		Habits	Habits: the participant has been making health muffins and came about them from a veterans magazine. One of his veteran mates came up with the recipe, and are good to take on the go, can have them cold and they don’t go off. It seems that era of having quick ready food to go, no time to sit and eat, has been instilled in his life, so he continues to have these muffins as he also believes they ass…
P05	Uh you have to eat them for about a month, 1 a day, like a pill, um before they start taking effect. And the end, if you continue to use them, you uh, very slowly lose weight		Habits	Habits: the participant has been making health muffins and came about them from a veterans magazine. One of his veteran mates came up with the recipe, and are good to take on the go, can have them cold and they don’t go off. It seems that era of having quick ready food to go, no time to sit and eat, has been instilled in his life, so he continues to have these muffins as he also believes they ass…
P05	Alright, how did you come about these muffins?		Habits	Habits: the participant has been making health muffins and came about them from a veterans magazine. One of his veteran mates came up with the recipe, and are good to take on the go, can have them cold and they don’t go off. It seems that era of having quick ready food to go, no time to sit and eat, has been instilled in his life, so he continues to have these muffins as he also believes they ass…
P05	Oh she uh, believe it or not she um was suppose to tell me a week or so ago. She wanted the recipe because she wanted to make them herself		Habits	Habits: the participant has been making health muffins and came about them from a veterans magazine. One of his veteran mates came up with the recipe, and are good to take on the go, can have them cold and they don’t go off. It seems that era of having quick ready food to go, no time to sit and eat, has been instilled in his life, so he continues to have these muffins as he also believes they ass…
P05	Oh [laugh]		Habits	Habits: the participant has been making health muffins and came about them from a veterans magazine. One of his veteran mates came up with the recipe, and are good to take on the go, can have them cold and they don’t go off. It seems that era of having quick ready food to go, no time to sit and eat, has been instilled in his life, so he continues to have these muffins as he also believes they ass…
P05	But the uh, some of the ingredients like soya bean meal, uh, you have to buy like in 1 kilo lots and you only use one tablespoon you know what I mean, oh two tablespoons, So, so there’s ingredients like that in it, um, sort of, making it on a one off basis, doesn’t really work, you know		Habits	Habits: the participant has been making health muffins and came about them from a veterans magazine. One of his veteran mates came up with the recipe, and are good to take on the go, can have them cold and they don’t go off. It seems that era of having quick ready food to go, no time to sit and eat, has been instilled in his life, so he continues to have these muffins as he also believes they ass…
P05	Mmm		Habits	Habits: the participant has been making health muffins and came about them from a veterans magazine. One of his veteran mates came up with the recipe, and are good to take on the go, can have them cold and they don’t go off. It seems that era of having quick ready food to go, no time to sit and eat, has been instilled in his life, so he continues to have these muffins as he also believes they ass…
P05	So I made her a muffin and took it in, and she thought she’d make her own, and anyway ………………To work out how much energy and stuff is in ‘em [unable to understand what he was saying]		Habits	Habits: the participant has been making health muffins and came about them from a veterans magazine. One of his veteran mates came up with the recipe, and are good to take on the go, can have them cold and they don’t go off. It seems that era of having quick ready food to go, no time to sit and eat, has been instilled in his life, so he continues to have these muffins as he also believes they ass…
P05	Sugar and that, and um she ran it all through the computer but, on our last session we never had time to go through the results. So she had to make some adjustments there, ah because I, I was satisfied that the muffins, over a long period of time, and assisted losing weight. and uh whereas, that meant- she was happy to adjust her advice based on you know my little idiosyncrasy I’d say		Habits	Habits: the participant has been making health muffins and came about them from a veterans magazine. One of his veteran mates came up with the recipe, and are good to take on the go, can have them cold and they don’t go off. It seems that era of having quick ready food to go, no time to sit and eat, has been instilled in his life, so he continues to have these muffins as he also believes they ass…
P05	Mmm, and then, sorry how did you come across these muffins, how did you know about it?		Habits	Habits: the participant has been making health muffins and came about them from a veterans magazine. One of his veteran mates came up with the recipe, and are good to take on the go, can have them cold and they don’t go off. It seems that era of having quick ready food to go, no time to sit and eat, has been instilled in his life, so he continues to have these muffins as he also believes they ass…
P05	Uhh well uh, they came out in a veteran’s magazine- And they’re called the machine gunners muffins		Habits	Habits: the participant has been making health muffins and came about them from a veterans magazine. One of his veteran mates came up with the recipe, and are good to take on the go, can have them cold and they don’t go off. It seems that era of having quick ready food to go, no time to sit and eat, has been instilled in his life, so he continues to have these muffins as he also believes they ass…
P05	Okay		Habits	Habits: the participant has been making health muffins and came about them from a veterans magazine. One of his veteran mates came up with the recipe, and are good to take on the go, can have them cold and they don’t go off. It seems that era of having quick ready food to go, no time to sit and eat, has been instilled in his life, so he continues to have these muffins as he also believes they ass…
P05	And uh, one of my veteran mates came up with this recipes, and uh, they take about, I’d say about three quarters of an hour to knock up a dozen muffins, and you only have one a day, you can leave them in the fridge for the 12 days it takes, they don’t go off or anything like that, you can have them hot or cold um, and um. They’re really good, even when you’re on the run, you just grab one and go-		Habits	Habits: the participant has been making health muffins and came about them from a veterans magazine. One of his veteran mates came up with the recipe, and are good to take on the go, can have them cold and they don’t go off. It seems that era of having quick ready food to go, no time to sit and eat, has been instilled in his life, so he continues to have these muffins as he also believes they ass…
P05	So she’s been teaching me to uh, concentrate on putting my knife and fork down, between mouthfulls,		Habits	Habits: the participant was in the army therefore the habits he learnt there are still ingrained into his behaviour now. However he recognises that his fast eating needs to be managed and has therefore worked with his dietitian to manage this
P05	So she’s been teaching me to uh, concentrate on putting my knife and fork down, between mouthfulls,		Habits	Habits: the participant was in the army therefore the habits he learnt there are still ingrained into his behaviour now. However he recognises that his fast eating needs to be managed and has therefore worked with his dietitian to manage this
P05	So its really because when you’re in the army, right you get to cook a meal, right, Its gotta be done quickly and you’ve gotta be back on patrol. So, if you don’t get your crap together and eat it, then you get to throw it out, so there’s just, a bad habit that I’ve picked up		Habits	Habits: the participant was in the army therefore the habits he learnt there are still ingrained into his behaviour now. However he recognises that his fast eating needs to be managed and has therefore worked with his dietitian to manage this
P05	So now, um, putting my knife and fork down hasn’t worked, so she wants me to uh, fold my fingers on my lap		Habits	Habits: the participant was in the army therefore the habits he learnt there are still ingrained into his behaviour now. However he recognises that his fast eating needs to be managed and has therefore worked with his dietitian to manage this
P05	So, I’m, uh, chewing between, meals and trying to chew longer	Motivational	Motivation unclassified	Motivation: the participant states how he eats too fast and has therefore worked with his dietitian to try different solutions to over come this. Compared to other patients who just give up on things, this participant has shown he is very willinging to change his habits and work on them, trialling different things and not giving up, even though it might not be working for him. (P05; line 116) [no…
P05	Uh I told her I’m a dismal failure	Volitional	Self-control	Self-control: the participant knows he hasn’t been very successful with trying to slow down his eating however recognises that this is something him and his dietitian have to work on. He understands that if you eat your food quickly within 5 mintues then you won't feel satisfied, as you need to wait around 15-20 mintues (P05; line 118-124)
P05	Oh no,	Volitional	Self-control	Self-control: the participant knows he hasn’t been very successful with trying to slow down his eating however recognises that this is something him and his dietitian have to work on. He understands that if you eat your food quickly within 5 mintues then you won't feel satisfied, as you need to wait around 15-20 mintues (P05; line 118-124)
P05	So we have more work to do on that, yeah	Volitional	Self-control	Self-control: the participant knows he hasn’t been very successful with trying to slow down his eating however recognises that this is something him and his dietitian have to work on. He understands that if you eat your food quickly within 5 mintues then you won't feel satisfied, as you need to wait around 15-20 mintues (P05; line 118-124)
P05	Well I mean at least you’re giving that a go and trying	Volitional	Self-control	Self-control: the participant knows he hasn’t been very successful with trying to slow down his eating however recognises that this is something him and his dietitian have to work on. He understands that if you eat your food quickly within 5 mintues then you won't feel satisfied, as you need to wait around 15-20 mintues (P05; line 118-124)
P05	Yeah she understands you know like, and I kno- I know too, that you don’t feel satisfied until like 15, 20 minutes after your meal	Volitional	Self-control	Self-control: the participant knows he hasn’t been very successful with trying to slow down his eating however recognises that this is something him and his dietitian have to work on. He understands that if you eat your food quickly within 5 mintues then you won't feel satisfied, as you need to wait around 15-20 mintues (P05; line 118-124)
P05	Mmm	Volitional	Self-control	Self-control: the participant knows he hasn’t been very successful with trying to slow down his eating however recognises that this is something him and his dietitian have to work on. He understands that if you eat your food quickly within 5 mintues then you won't feel satisfied, as you need to wait around 15-20 mintues (P05; line 118-124)
P05	And if you gobble it all down in five minutes, um you’re still feeling hungry when in actual fact you shouldn’t be	Volitional	Self-control	Self-control: the participant knows he hasn’t been very successful with trying to slow down his eating however recognises that this is something him and his dietitian have to work on. He understands that if you eat your food quickly within 5 mintues then you won't feel satisfied, as you need to wait around 15-20 mintues (P05; line 118-124)
P05	Uh, it tends to be little things, um I do uh a certain amount of exercise which is why I am huffin’ going up this hill. Uhh, and the drought is helping me which is on the plus side because it’s a 2-k walk to where to cattle get out and uh, its up hill all the way home. A positive side to the drought	Other		Other - exercise: The participant does incidental exercise living on the farm, he has to do a lot of walking to get to the cattle and back home so his dietitian is aware of this is is taken into consideration for his exericse levels. He also mentions how the positive to the drought is that he has to walk a lot, showing his positive mindset (P05; line 140)
P05	So, um, an- and I found that has to be pretty true, uh, when I do uh fall off the wagon I do go to the gym normally three times a week, Uh, and I do about 2 hours per session, Um, at different circumstances that prevent me from getting to gym, I generally lose weight, but its muscle tone	Motivational	Health motivation	Health motivation: to exercise...the participant exercises quite regularly and is aware of when he loses/gains muscle or fat. He believes slowly losing weight is the biggest part of it. Being an active person and living on a farm would be a factor that allows the participant to engage in exercise for his diabetes without having to make any drastic changes (P05; line 148-154)
P05	Yeah	Motivational	Health motivation	Health motivation: to exercise...the participant exercises quite regularly and is aware of when he loses/gains muscle or fat. He believes slowly losing weight is the biggest part of it. Being an active person and living on a farm would be a factor that allows the participant to engage in exercise for his diabetes without having to make any drastic changes (P05; line 148-154)
P05	Not, although and I go to her and I weigh the same, I know I’ve lost muscle and put on fat-	Motivational	Health motivation	Health motivation: to exercise...the participant exercises quite regularly and is aware of when he loses/gains muscle or fat. He believes slowly losing weight is the biggest part of it. Being an active person and living on a farm would be a factor that allows the participant to engage in exercise for his diabetes without having to make any drastic changes (P05; line 148-154)
P05	Mmm	Motivational	Health motivation	Health motivation: to exercise...the participant exercises quite regularly and is aware of when he loses/gains muscle or fat. He believes slowly losing weight is the biggest part of it. Being an active person and living on a farm would be a factor that allows the participant to engage in exercise for his diabetes without having to make any drastic changes (P05; line 148-154)
P05	So the next time I go to her, I’ve got- I’ve got to get my gym in, or I might way the same but I’ve put on muscle and lost fat	Motivational	Health motivation	Health motivation: to exercise...the participant exercises quite regularly and is aware of when he loses/gains muscle or fat. He believes slowly losing weight is the biggest part of it. Being an active person and living on a farm would be a factor that allows the participant to engage in exercise for his diabetes without having to make any drastic changes (P05; line 148-154)
P05	Yep, yeah	Motivational	Health motivation	Health motivation: to exercise...the participant exercises quite regularly and is aware of when he loses/gains muscle or fat. He believes slowly losing weight is the biggest part of it. Being an active person and living on a farm would be a factor that allows the participant to engage in exercise for his diabetes without having to make any drastic changes (P05; line 148-154)
P05	And, so, you just- I’m just conscious of all of that sort of stuff, um, But generally uh, Ive been slowly losing weight and keeping it off, And I think slowly losing weight is the biggest part of it,	Motivational	Health motivation	Health motivation: to exercise...the participant exercises quite regularly and is aware of when he loses/gains muscle or fat. He believes slowly losing weight is the biggest part of it. Being an active person and living on a farm would be a factor that allows the participant to engage in exercise for his diabetes without having to make any drastic changes (P05; line 148-154)
P05	Yeah, around about that, Oh she had a baby at the beginning of the year,	Motivational		Other - dietitian experience: P05 regularly sees a dietitian to help keep him on track, he finds the support from her very helpful. Some people are satisfies with just seeing a dietitian once or twice, but P05 finds value out of ongoing consultations and the importance of being on top of your health and to always learn new things,. This shows his level of motivation to look after himself, as I fe…
P05	Okay	Motivational		Other - dietitian experience: P05 regularly sees a dietitian to help keep him on track, he finds the support from her very helpful. Some people are satisfies with just seeing a dietitian once or twice, but P05 finds value out of ongoing consultations and the importance of being on top of your health and to always learn new things,. This shows his level of motivation to look after himself, as I fe…
P05	And uh, um she’s only just started back at work in the last few months she’s on two days a week	Motivational		Other - dietitian experience: P05 regularly sees a dietitian to help keep him on track, he finds the support from her very helpful. Some people are satisfies with just seeing a dietitian once or twice, but P05 finds value out of ongoing consultations and the importance of being on top of your health and to always learn new things,. This shows his level of motivation to look after himself, as I fe…
P05	Yep, and was there a reason why you see the dietitian quite regularly?	Motivational		Other - dietitian experience: P05 regularly sees a dietitian to help keep him on track, he finds the support from her very helpful. Some people are satisfies with just seeing a dietitian once or twice, but P05 finds value out of ongoing consultations and the importance of being on top of your health and to always learn new things,. This shows his level of motivation to look after himself, as I fe…
P05	Uh, it helps me keep on track, um, And uh, she comes up with uh, different strategies if I’m not doing so good or, or tweaks what I have to do	Motivational		Other - dietitian experience: P05 regularly sees a dietitian to help keep him on track, he finds the support from her very helpful. Some people are satisfies with just seeing a dietitian once or twice, but P05 finds value out of ongoing consultations and the importance of being on top of your health and to always learn new things,. This shows his level of motivation to look after himself, as I fe…
P05	So, uh, I find the support, for me, personally really helpful, yeah	Motivational		Other - dietitian experience: P05 regularly sees a dietitian to help keep him on track, he finds the support from her very helpful. Some people are satisfies with just seeing a dietitian once or twice, but P05 finds value out of ongoing consultations and the importance of being on top of your health and to always learn new things,. This shows his level of motivation to look after himself, as I fe…
P05	Yeah	Motivational		Other - dietitian experience: P05 regularly sees a dietitian to help keep him on track, he finds the support from her very helpful. Some people are satisfies with just seeing a dietitian once or twice, but P05 finds value out of ongoing consultations and the importance of being on top of your health and to always learn new things,. This shows his level of motivation to look after himself, as I fe…
P05	I wouldn’t be doing so well without a dietitian	Motivational		Other - dietitian experience: P05 regularly sees a dietitian to help keep him on track, he finds the support from her very helpful. Some people are satisfies with just seeing a dietitian once or twice, but P05 finds value out of ongoing consultations and the importance of being on top of your health and to always learn new things,. This shows his level of motivation to look after himself, as I fe…
P05	Yeah she just comes up with strategies and she just knows a friggen hell-of-a lot, its incredible	Motivational	Social influence	Social influence - trust in healthcare provider: the participant talks highly of his dietitian and it seems he respects her (P05; line 165)
P05	Well whe- yeah, well like I- I think I was having trouble with my uh, uh, constipation at one stage, right, And uh, so she said you’re not good, she went through everything and said you need, you need a little bit more dairy	Other	Dietitian experience	Other - dietitian experience: the participant was also able to work through other things with his dietitian
P05	So as I said she sort of tweaks with the diet and sort of- and it changes of course through summer and winter and that. And uh, so she comes up with every strategy for uh, for um, you know, those summer and winter meals	Other	Dietary advice received	Other - dietary advice received: Food and dietary advice from dietitian based on summer and winter meals
P05	Uh, in terms of the dietitian?	Motivational	Social influence	Other - dietitian experience: the participant values seeing the same dietitian rather than multiple different once, as you can form a relationship with the person and it makes the appointments more beneficial. (P05; line 175-183)
P05	Yeah	Motivational	Social influence	Other - dietitian experience: the participant values seeing the same dietitian rather than multiple different once, as you can form a relationship with the person and it makes the appointments more beneficial. (P05; line 175-183)
P05	Uh when she was having a baby I had to go and see another one	Motivational	Social influence	Other - dietitian experience: the participant values seeing the same dietitian rather than multiple different once, as you can form a relationship with the person and it makes the appointments more beneficial. (P05; line 175-183)
P05	Okay	Motivational	Social influence	Other - dietitian experience: the participant values seeing the same dietitian rather than multiple different once, as you can form a relationship with the person and it makes the appointments more beneficial. (P05; line 175-183)
P05	And I, and I prefer to stay with the same person	Motivational	Social influence	Other - dietitian experience: the participant values seeing the same dietitian rather than multiple different once, as you can form a relationship with the person and it makes the appointments more beneficial. (P05; line 175-183)
P05	Mmm	Motivational	Social influence	Other - dietitian experience: the participant values seeing the same dietitian rather than multiple different once, as you can form a relationship with the person and it makes the appointments more beneficial. (P05; line 175-183)
P05	You sort of develop some sort of relationship where you don’t have to explain things to them all the time	Motivational	Social influence	Other - dietitian experience: the participant values seeing the same dietitian rather than multiple different once, as you can form a relationship with the person and it makes the appointments more beneficial. (P05; line 175-183)
P05	Yeah	Motivational	Social influence	Other - dietitian experience: the participant values seeing the same dietitian rather than multiple different once, as you can form a relationship with the person and it makes the appointments more beneficial. (P05; line 175-183)
P05	And um, uh, it just makes the uh, appointment more beneficial	Motivational	Social influence	Other - dietitian experience: the participant values seeing the same dietitian rather than multiple different once, as you can form a relationship with the person and it makes the appointments more beneficial. (P05; line 175-183)
P05	No, it was old school, in comparison and I didn’t know that at the time, Um, but she, she she’s a very nicer person, uh, but the advice she gave me wasn’t specific to my needs, Like the advice I am getting today, yep	Individual difference factors	Individual difference factors	Individual difference factors: preference for dietitians style - the participant expresses how he prefers his new dietitian's approach rather than the old school way (P05; 185)
P05	No, I, I think with dietitians, if, if you want to see one, and you want to be successful, it’s not one of those things that you can, for me anyway, that you can do, like, on a short-term basis, it’s not a six-months change you know. You, you need to see them at least two or three times a year I reckon to be beneficial and uh, Uh, seeing them every 6 weeks is a big help for me	Other	Dietitian experience	Other - dietitian experience: the participant believes that in order to be succcessful with seeing a dietitian, you need ongoing treatment and to see them regularly. For him, seeing the dietitian every 6 weeks was a big help (P05; line 191)
P06	P06 - interview 31:53s			Theoretical Coding
P06	Umm, so, that was, uh, March last- March last year, 2018, I was diagnosed, Um, and, I had a chat with my GP, and, he just said it was all about um, that at that stage I wasn’t needing um, medication, Um we would try diet control, meal maintaining, So he suggested um, a dietitian,	Other	Referral process	Other - referral process: GP initally recommended diet control, did not need medication at that point,
P06	so I found one, um, who specified with diabetes, and I went along and um, we just started talking and, talking about my diet at that time, and um, we just started sort of taking small steps, and then I was visiting probably every 2 months at that stage, I was going off to see her, and it just, it just started dropping off, all the weight	Other	Dietitian experience	Other - dietitian experience: the participant sought out a dietitian that specified in diabetes, (P06; line 10, 20-27)
P06	Oh, haha, I, I’ve never- I’ve never…I have never been this weight since probably um, I was about thirteen, Fourteen. I, I’ve always been uh, a junk eater, a junk food eater-	Other	Weight loss history	Other - weight history: the participant says how she used to be junk food eater, and has not been the weight she is now since she was a teenager. Her weight has flucuated up and down and has never been within her healthy weight range (P06; line 14)
P06	Never tried, I mean I’ve been to weight watchers, jenny craig all of that all through my life, But never ever reached my goal, Until, until now [chuckle to self]. And it- and it had to take a diagnosis of diabetes to do it. Unfortunately, yep			Past experience: the participant has tried Jenny Craig and Weight Watchers in the past however she was unable to reach her goal weight, and it took a diagnosis of diabetes to now get her weight under control. (P06; line 17)
P06	Mmm, all I did, really, was just stop um, I, I didn’t know at first what, you know what I had to do. So, it was just sort of um, figuring out that you know I had to stop eating anything that had sugar in it	Motivational	Background knowledge	Background knowledge: at first P06 didn’t really know what to do at first, so she stopped eating anything that had sugar in it. It wasn’t until she saw her dietitian that she explained things to her properly. The dietitian explained how its based on carbs, having things in moderation, monitioring blood glucose levels (P06; line 29-35)
P06	Okay, and then how did you learn that	Motivational	Background knowledge	Background knowledge: at first P06 didn’t really know what to do at first, so she stopped eating anything that had sugar in it. It wasn’t until she saw her dietitian that she explained things to her properly. The dietitian explained how its based on carbs, having things in moderation, monitioring blood glucose levels (P06; line 29-35)
P06	I, I just assumed that diabetes was because of sugar	Motivational	Background knowledge	Background knowledge: at first P06 didn’t really know what to do at first, so she stopped eating anything that had sugar in it. It wasn’t until she saw her dietitian that she explained things to her properly. The dietitian explained how its based on carbs, having things in moderation, monitioring blood glucose levels (P06; line 29-35)
P06	Okay, yep so it wasn’t, sorry, because of your dietitian?	Motivational	Background knowledge	Background knowledge: at first P06 didn’t really know what to do at first, so she stopped eating anything that had sugar in it. It wasn’t until she saw her dietitian that she explained things to her properly. The dietitian explained how its based on carbs, having things in moderation, monitioring blood glucose levels (P06; line 29-35)
P06	Yeh, no until I met with the dietitian, yeah it wasn’t you know, sort of explained to me properly,	Motivational	Background knowledge	Background knowledge: at first P06 didn’t really know what to do at first, so she stopped eating anything that had sugar in it. It wasn’t until she saw her dietitian that she explained things to her properly. The dietitian explained how its based on carbs, having things in moderation, monitioring blood glucose levels (P06; line 29-35)
P06	Okay, and how did your dietitian explain diabetes to you?	Motivational	Background knowledge	Background knowledge: at first P06 didn’t really know what to do at first, so she stopped eating anything that had sugar in it. It wasn’t until she saw her dietitian that she explained things to her properly. The dietitian explained how its based on carbs, having things in moderation, monitioring blood glucose levels (P06; line 29-35)
P06	She just said it was all based on, um carbs, like intake of carbs, um. And you know like, I didn’t have to completely you know stop anything that had sugar in it, it just had to be within moderation, And you know, keeping a check on my BGLs and things, like that, you know like.	Motivational	Background knowledge	Background knowledge: at first P06 didn’t really know what to do at first, so she stopped eating anything that had sugar in it. It wasn’t until she saw her dietitian that she explained things to her properly. The dietitian explained how its based on carbs, having things in moderation, monitioring blood glucose levels (P06; line 29-35)
P06	I mean I stopped um, drinking soft drink, the only time I now, I really have soft drink is, um like probably once every two, three months, and that’s a, a, a diet control one, you know like coke zero or what ever, But very rarely I have soft drink,	Other	Dietary changes made	Other - dietary changes made: the participant has now stopped drinking soft drink, and rarely has them. If she does it will be a "diet control" one, such as one with no sugar, coke zero, (P06; line 36)
P06	But yeah things like that, Cause I’d drink like a soft drink every night		Past behaviour	Frequency of past behaviour: Used to have soft drink every night. [should have probed here further to ask how she started to reverse this habit and what it was like for her]
P06	Yeah, it’s just so easy. Like I, I still don’t, I don’t deprive myself of anything really, I can still haven’t I mean like, I’ve gone from say, um, cause I, I, I’ll put my hand up and say I’m a chocoholic, I love my chocolate	Motivational	Perceived behavioural control	Perceived behavioural control: the participant expresses how things are so easy, as she doesn’t have to deprive herself of things that she enjoys, such as chocoalte, and wishes she had gone to a dietitian years ago. (P06; line 43)
P06	But now, instead of having like a normal um, milk chocolate, I have dark chocolate, And I only have you know like um, a, a small bite size piece, [inaudible mumble], That’s all I, if I, I, I want it, that’s what I have	Motivational	Self-efficacy	Self-efficacy: the participant shows constraint in what she eats, in relation to chocolate that she loves, for example now only has dark chocoalte and a small bite size piece, whereas previously she may have over indulged. (P06; line 44)
P06	You know, so if I want a biscuit, I have like a plain biscuit instead of uh, a cream biscuit or a chocolate biscuit you know, If I really need to have something sweet, that what I’ll, I’ll go for,	Motivational	Perceived behavioural control	Self-control: Perceived behavioural control: now if she feels like having something sweet, she has alternatives that aren't as high in sugar or fat (P06; line 46)
P06	But its always in a moderation. Instead of overindulging like I used to. I could sit and eat 4 tim tam biscuits you know and not have a problem. Whereas now, I wouldn’t even look at a tim tam biscuit	Volitional	Self-control	Self-control: the participant used to sit and overindulge however is now aware that things have to be in moderation, and she is not to the point where she is not tempted by things she used to be, ie the Tim-Tams (P06; line 48)
P06	Uh, it only happened because I was diagnosed with diabetes. If I hadn’t had been diagnosed, I would still be, indulging	Motivational	Perceived susceptibility	Perceived susceptibility: it took a diagnosis of diabetes for her to change her dietary habits. [Why does it have to take until a diagnosis!] (P06; line 50)
P06	but um, and also um I guess my work, I work in aged care, so I’ve seen the other side of diabetes. With the residents having their insulin, um you know, the, the illnesses that hey can get you know. So, it sort of, it its an eye opener	Motivational	Social influence	Social influence: at her work envinronment, she has seen the other side of diabetes and how it can impact severly on your life. She feels this was an eye opener for her, seeing first hand what diabetes can eventuate to. (P06; line 52)
P06	Nup, nup, nup, nup. You could te- you could sit and tell me stories about other people with diabetes and I’d just go oh yeah okay- It was, it wouldn’t sort of affect me. but un- then when I started working in aged care and saw, you know, the other side, myself and then being diagnosed myself, I thought okay, this is my wake up call	Motivational	Perceived susceptibility	Perceived susceptibility/risk perception: the participant expresses how in the past, being told about diabetes did not have an affect on her. It could be overreaching to say that she was in denial or didn’t think she would be affected. However she recognised that being diagnosed and working in aged care setting the outcomes of diabetes was a wake up call for her. (P06; line 54)
P06	So yeah, but um, yeah, but the, the meal maintenance and meal control, and eating, its, its not even, you know, it doesn’t you know, make me feel depressed, or you know. Because I can still say that If I really want it, I can have a small portion,	Volitional	Self-control	Self-control: P06 expresses how the meal control and her dietary changes are not depressing, she is still able to have foods she likes, she doesn't feel deprived. And states how its about training the brain to learn. (P06; line 56-58)
P06	Mmm	Volitional	Self-control	Self-control: P06 expresses how the meal control and her dietary changes are not depressing, she is still able to have foods she likes, she doesn't feel deprived. And states how its about training the brain to learn. (P06; line 56-58)
P06	And so, its, its just sort of like training the brain	Volitional	Self-control	Self-control: P06 expresses how the meal control and her dietary changes are not depressing, she is still able to have foods she likes, she doesn't feel deprived. And states how its about training the brain to learn. (P06; line 56-58)
P06	So yeah, so its all been pretty good actually, I am pretty pleased with my outcome	Motivational	Intrinsic motivation	Motivation - intrinsic: she is pleased with her outcomes, she has been able to get down to her goal weight and maintain this too. Seeing physical results and getting positive affirmations from her GP is also encouraging (P06; line 71-73)
P06	Yeah I think you should be really proud,	Motivational	Intrinsic motivation	Motivation - intrinsic: she is pleased with her outcomes, she has been able to get down to her goal weight and maintain this too. Seeing physical results and getting positive affirmations from her GP is also encouraging (P06; line 71-73)
P06	Yeah I mean, even, even my GP, he just said, “ah I can’t believe how much weights you’ve lost”, and how I’ve maintained it, and like, its been nearly 18 months and I haven’t put anything back on, nothing, so,	Motivational	Social influence	Social support - appraisal: she is pleased with her outcomes, she has been able to get down to her goal weight and maintain this too. Seeing physical results and getting positive affirmations from her GP is also encouraging (P06; line 71-73)
P06	Oh I haven’t, I haven’t. Once I, once I got down to my, uh, goal weight, Because my, she, she told me that my weight for my height was 55 kilos. So when I got between 56 and 57, she told me that, because of my age, that she didn’t want me to lose much more	Other	Dietitian experience	Other - dietitian experience: she hasn’t been back to see her dietitian in about 18 months as she has gotten down to her goal weight and is managing on her own and hasn’t had any down falls (P06; line 75)
P06	So, and because I haven’t put on any weight, or you know, had any downfalls, I haven’t been back to her. But I have got her email in case I have questions or, you know, things like that	Motivational	Social influence	Social support - tangible: the dietitian has made herself available for the participant, saying that if she has any questions she can email her. Having that support is positive (P06; line 79)
P06	When I go to supermarkets, and then she gave me some, um, books I can buy, So that’s what I did, I bought a lot of books, You know the low GI books, um, the carb counting books, all that, the shopping guide books. Yeh, so, it sort of, you know she gave me a lot of reading material to buy, exact what I wanted to do, which I did do	Motivational	Intrinsic motivation	Motivation - intrinsic: the participant took on her dietitians advice and bought a lot of books to help her learn about carb counting and GI foods, and for when she goes to the supermarket. P06 found these to be helpful, especially the GI books.
P06	And even, even just going through them and looking at you know, certain foods, and you think, “oh my god I didn’t realise that had so many carbs or sugar or salt or whatever” you know. So, it was quite interesting, you, you just don’t realise how- you know what you’re putting into your body until you see the intake, you know, that label, on it	Motivational	Knowledge generation	Knowledge generation: through the process of looking at the books and analysing what shes eating, the participant was able to learn and realise how much carbohydrate and sugar is in a lot of foods. She is now able to make informed decisions about the food she buys, being able to read the labels and understand what she should/shouln't be eating. (P06; line 96)
P06				Perceived behavoural control: she is able to recognise what foods she can and cannot have and now is able to make informed decisions about her dietary intake (P06; line 96)
P06	So, you know, that’s just- the ones that tell you that, you know, they’re a, they’re a healthy cereal, are not	Motivational	Knowledge generation	Knowledge generation: People who are educated on label reading and understand the circumstance can then realise things on their own and actually understand food labelling and then make informed decisions
P06	Mmm			The participant has demonstrated her learning and understanding as she is able to distinguish between foods that are labelled as healthy, however when analysing the ingredients list, she realises this isn’t always the case
P06	You know			The participant has demonstrated her learning and understanding as she is able to distinguish between foods that are labelled as healthy, however when analysing the ingredients list, she realises this isn’t always the case
P06	Yeah once you read the label			The participant has demonstrated her learning and understanding as she is able to distinguish between foods that are labelled as healthy, however when analysing the ingredients list, she realises this isn’t always the case
P06	Yeah until you read that label, you look and you think, no way			The participant has demonstrated her learning and understanding as she is able to distinguish between foods that are labelled as healthy, however when analysing the ingredients list, she realises this isn’t always the case
P06	Yeah			The participant has demonstrated her learning and understanding as she is able to distinguish between foods that are labelled as healthy, however when analysing the ingredients list, she realises this isn’t always the case
P06	So yeah, that’s, that’s, no its good			The participant has demonstrated her learning and understanding as she is able to distinguish between foods that are labelled as healthy, however when analysing the ingredients list, she realises this isn’t always the case
P06	I could have a fruit, you know like, she told me um you know, have 2-3 pieces of fruit. So I’d do that	Motivational	Social influence	Social influence - trust in healthcare provider: trust, the participant does as her dietitian says (P06; line 124)
P06	Just basically, it’s just basically, watching what you eat	Volitional	Self-control	Self-control: the participant states how its basically watching what you eat. Having those conscious processes happening where you are aware of what you are eating (P06; line 126)
P06	And she gave, she showed me a lot of different packaged breads and like, And you know uh, I went from, you know, going from Tip-Top bread over to Helgas 25 percent less carb bread	Motivational	Background knowledge	Background knowledge: now that the participant understands carbs etc, she swapped her bread to lower carb bread, although she didn’t like it too much at first, she trialed some and found one that she liked. (P06; line 134-137)
P06	Mmm	Motivational	Background knowledge	Background knowledge: now that the participant understands carbs etc, she swapped her bread to lower carb bread, although she didn’t like it too much at first, she trialed some and found one that she liked. (P06; line 134-137)
P06	Which you know, I, I, I sort of at that time wasn’t too keen on, but you know, like, I found one that I liked, so I was okay with that	Motivational	Background knowledge	Background knowledge: now that the participant understands carbs etc, she swapped her bread to lower carb bread, although she didn’t like it too much at first, she trialed some and found one that she liked. (P06; line 134-137)
P06	And now Tip-Top have brought out a low GI bread, so I’ve switched over to that, And that hasn’t affected anything so yeah, I’m, you know, it just all different things I like to try	Motivational	Background knowledge	Background knowledge: now that the participant understands carbs etc, she swapped her bread to lower carb bread, although she didn’t like it too much at first, she trialed some and found one that she liked. (P06; line 134-137)
P06	So there’s lot of different people out there, that if I don’t get a hold of my dietitian, there’s always someone else	Motivational	Social influence	Social support - informational: the participant is aware of the support she has, that if she isnt able to get a hold of her dietitian, "there's always someone else" that she can reach out to. (P06; line 141)
P06	And even NDSS, I can ring, I can ring them if I have, you know, a question, so yeah	Motivational	Social influence	Social support - informational: Good for dietitians to address the types of support people have available to them. This participant shows she values these types of organisations as she is members of them, she attends the seminars (P06; line 144-146)
P06	And plus, I’m, I’m a member of um Diabetes NSW. And they have um, seminars sometimes, so I go along to those. And, and go along to see what they have to say	Motivational	Health motivation	Health value: the participant is a part of Diabetes NSW and NDSS, indicating she values her health, she is actively a part of these groups and organisations, and attends the seminars they have on. She is aware she can call the NDSS is ever she has a question (P06; line 146)
P06	So, you know, its, I, I still, you know, If anyone asks me, I would recommend a dietitian first, to get you on track	Other	Dietitian experience	Other - dietitian experience: the participant had a good experience with her dietitian and understands the value of it and how helpful they can be. Therefore still recommends for people to go and see a dietitian first. Her good experience has then led her to recommend it to other people (P06; line 150-152, 280)
P06	Okay, yep	Other	Dietitian experience	Other - dietitian experience: the participant had a good experience with her dietitian and understands the value of it and how helpful they can be. Therefore still recommends for people to go and see a dietitian first. Her good experience has then led her to recommend it to other people (P06; line 150-152, 280)
P06	And then after, after you’ve sort of been on track and you get to know what you can do and what you can’t do, Then, you know, you can find your other resources	Other	Dietitian experience	Other - dietitian experience: the participant had a good experience with her dietitian and understands the value of it and how helpful they can be. Therefore still recommends for people to go and see a dietitian first. Her good experience has then led her to recommend it to other people (P06; line 150-152, 280)
P06	And she just said no harm in trying, She said if but you’re in doubt, just give me a call, or send me, send me an email, so she was pretty good about that	Motivational	Social influence	Social support - tangible: the participant describes her dietitian as being very supportive and available to be contacted by email or phone call whenever she was in doubt or needed something. This supporive relationship is essential to ongoing treatment adhereance and long term positive outcomes (P06; line 158-161)
P06	Okay, yeah it’s good that she’s um, yeah, accessible by email and that	Motivational	Social influence	Social support - tangible: the participant describes her dietitian as being very supportive and available to be contacted by email or phone call whenever she was in doubt or needed something. This supporive relationship is essential to ongoing treatment adhereance and long term positive outcomes (P06; line 158-161)
P06	Yeah, yep, I mean we were always, you know like, we were always talking about something	Motivational	Social influence	Social support - tangible: the participant describes her dietitian as being very supportive and available to be contacted by email or phone call whenever she was in doubt or needed something. This supporive relationship is essential to ongoing treatment adhereance and long term positive outcomes (P06; line 158-161)
P06	You know like, I’d be there for up to 45, 50 minutes-And, and you know like its only meant to be a 30 minute consultation. So, yeah, she was pretty good	Motivational	Social influence	Social support - tangible: the participant describes her dietitian as being very supportive and available to be contacted by email or phone call whenever she was in doubt or needed something. This supporive relationship is essential to ongoing treatment adhereance and long term positive outcomes (P06; line 158-161)
P06	Um, the only um, hmm, the only hurdle I’ve come across, not so much now, but in the beginning, I like to have my wine. So, I sort of, I haven’t, I haven’t really had a drink since I’ve been diagnosed. I might have a glass of wine at Christmas or, on a special occasion like birthdays, but yeah I don’t drink like I used to		Past behaviour	Frequency of past behaviour: the participant used to drink a lot and this was a hurdle she had to overcome when diagnosed with T2D., however this is not an issue for her now. She now has an occasional glass at special events like christmas or someones birthday, however she states that she does not drink like she used to (P06; line 163)
P06	It was a bit hard at first, because when I go out with my girlfriends, you know we always use to have a couple bottles of wine, And I’d sit back and say, ‘no I’m good’, And they’d say, ‘come on, come on, have a glass, have a glass’. But I didn’t	Volitional	Self-control	Self-control: the participant shows she had great control over her drinking, if out in social situations and her friends would encourage her to have a drink, P06 was very strong willed and didn’t have any alcohol. Dietitians need to address patients habits and social cues, to reiterate to their patients that it is okay to say no especially when in certain social situations. (P06; line 165)
P06	So, I, I, you know, if I really want it I’ll have it. But I don’t so, I’m good	Volitional	Self-control	Self-control: the participant is aware that she can have a drink if she really wants to, but she doesn't and doesn’t seem to be phased by it either and she is very strong willed (P06; line 171-173)
P06	Yeah it seems like you’re very strong willed as well	Volitional	Self-control	Self-control: the participant is aware that she can have a drink if she really wants to, but she doesn't and doesn’t seem to be phased by it either and she is very strong willed (P06; line 171-173)
P06	I think that’s what it is	Volitional	Self-control	Self-control: the participant is aware that she can have a drink if she really wants to, but she doesn't and doesn’t seem to be phased by it either and she is very strong willed (P06; line 171-173)
P06	No! oh my god no [laughs]. No, like I said, I was- I, I loved my junk food, and I loved my chocolate. But, I’ve stopped it, you know, like. I still indulge in my chocolate but like I said, it’s not like it used to be-	Motivational	Health motivation	Health motivation: the participant expresses how she used to love her junk food and indulged in chocolate and could easily over eat, however now she doesn’t, thinking "oh gosh no". Her entire perception of diet and her health has changed due to being diagnosed with T2D. (P06; line 175-177)
P06	Yeah	Motivational	Health motivation	Health motivation: the participant expresses how she used to love her junk food and indulged in chocolate and could easily over eat, however now she doesn’t, thinking "oh gosh no". Her entire perception of diet and her health has changed due to being diagnosed with T2D. (P06; line 175-177)
P06	I could sit and eat a whole block of chocolate-And, and not think, not worry about it-Or I could eat a whole box of Rose chocolates and not think about it. And now, I just think oh gosh no	Motivational	Health motivation	Health motivation: the participant expresses how she used to love her junk food and indulged in chocolate and could easily over eat, however now she doesn’t, thinking "oh gosh no". Her entire perception of diet and her health has changed due to being diagnosed with T2D. (P06; line 175-177)
P06	It was intimidating, And, and, sort of, frustrating, And sometimes I could, you know, turn around and say, “stuff it I’m going to have a drink”. But I didn’t, I didn’t, you know	Motivational	Perceived behavioural control	Perceived behavioural control: the participant said at first it was intimidating and frustrating at first when in social situations out with friends, however she was strong willed and didn't give in. (P06; line 181)
P06	Yep, everything, overnight		Emotion/feelings	Emotion/feeling: the participant expresses how her diagnosis was devastating for her, and so she changed her diet immediately, overnight. (P06; line 188-190)
P06	Oh wow		Emotion/feelings	Emotion/feeling: the participant expresses how her diagnosis was devastating for her, and so she changed her diet immediately, overnight. (P06; line 188-190)
P06	Yep, it was just, devastating		Emotion/feelings	Emotion/feeling: the participant expresses how her diagnosis was devastating for her, and so she changed her diet immediately, overnight. (P06; line 188-190)
P06	To reverse it, But, he didn’t. And then, when it all sort of came tail to head? He said to me, "you’re diabetic" That sort of, you know I’m thinking, why didn’t you tell me, you know, all this before, that I was leading up to it			Reliance on healthcare provider: this participant feels that if she had known about this earlier, such as having prediabetes, she would have made changes back then. She expresses how she wished her doctor had told her that she was leading up to diabetes, and that she would have "knicked it in the butt" then. Note: People put a lot of trust and responsibility into their GPs, however how can we get…
P06	mmm			Reliance on healthcare provider: this participant feels that if she had known about this earlier, such as having prediabetes, she would have made changes back then. She expresses how she wished her doctor had told her that she was leading up to diabetes, and that she would have "knicked it in the butt" then. Note: People put a lot of trust and responsibility into their GPs, however how can we get…
P06	I would have knicked- I would have tried to knick it in the butt then, But, I don’t know what happened			Reliance on healthcare provider: this participant feels that if she had known about this earlier, such as having prediabetes, she would have made changes back then. She expresses how she wished her doctor had told her that she was leading up to diabetes, and that she would have "knicked it in the butt" then. Note: People put a lot of trust and responsibility into their GPs, however how can we get…
P06	That’s right, that’s right, and, and you know I, I know a lot more now than what I did back then, And you know, like I said, Christmas is coming, and I don’t miss out-	Motivational	Perceived behavioural control	Perceived behavioural control: the participant expresses how she knows much more now than she did back when she was diagnosed, and even with Christmas coming up, she doesn't feel that she misses out on eating the foods she likes (P06; line 202)
P06	Like, you know, I- my family even, you know my daughter-in-law and my daughter, they go, you know, they’ll look in recipe books and say, ‘oh look [name] I can make these for you’ You know, and they’re low carbs, and you know, low sugar and all that sort of thing. Just to include it, you know, And they eat them too	Motivational	Social influence	Social support - tangible: the participants family is supportive of her dietary choices, especially around Christmas time, making sure that they select recipes that are low in carbs and low in sugar, and they eat them too. Being inclusive of her needs at the same time making it enjoyable for everyone (P06; line 204)
P06	Yeah, yep, yeah. Oh yeah everyone is supportive around me, even my work friends, you know they don’t, they don’t force me to, you know,	Motivational	Social influence	Social support - emotional: the participant feels very supported by those arround her. Especially at work, as she states her work friends don't force her to have anything. (P06; line 206)
P06	like they’ll have- there’s lots of birthday cakes coming into my workplace- And, you know, I know they’re coming, so instead of having the cake, I’ll take in, um some strawberries and yogurt, and I’ll sit and have that while they eat their cake. And that doesn’t bother me	Motivational	Perceived behavioural control	Self-control: Perceived behavioural control: There are a lot of birthdays at her work therefore people bring cake in. However as P06 knows this is happening, she preplans and brings some strawberries and yogurt instead. And she is not bothered by this. (P06; line 207)
P06	But no, its been, its been a real eye opener, and I’ve not regretting it. Because I’ve lost the weight and I feel better for it. So yep, I’m, I’m happy with the outcome			Outcomes of behaviour: the participant is pleased with herself and doesn’t regret it, she's lost the weight and feels better for it and is happy with the outcome. This positive feedback loop can be further encouraging to continue with (P06; line 221)
P06	And you know I enjoy all the complements	Motivational	Social influence	Social support - emotional: being complimented on and getting that kind of feedback from her work friends makes her feel good and she enjoys it. Boosting confidence (P06; line 225-227)
P06	Yeah [laughing] that’s a bonus	Motivational	Social influence	Social support - emotional: being complimented on and getting that kind of feedback from her work friends makes her feel good and she enjoys it. Boosting confidence (P06; line 225-227)
P06	Especially my work, my work mates, they, I, you know they come along and they say, “oh [name] you look so good, you’ve lost so much weight”, you know, “don’t lose any more!”, you know, “that’s enough now”. And so, yeah its good when you get those sort of complements and that feedback	Motivational	Social influence	Social support - emotional: being complimented on and getting that kind of feedback from her work friends makes her feel good and she enjoys it. Boosting confidence (P06; line 225-227)
P06	So, and I don’t think even if, even if it reversed, you know like some people are fortunate enough to you know, to reverse it. I, I don’t think I could go back to my old eating habits anyway		Habits	Habits: as the participant is happy with her outcomes, even if she was to reverse her diabetes, she doesn't believe she would go back to her old eating habits anyway
P06	You know I think, I, I, I-		Intentions	Intentions: The participant talks about how she doesn't think she could go back to her old eating habits even if her diagnosis was to be completely reversed. She spent a lot of money on weight waters and those type of weight loss programs however was never able to get down to her goal weight. She had never seen a dietitian before however the difference between the programs and a dietitian was the…
P06	I just look back and think, of all the money I spent on Weight Watchers and Jenny Craig, and never ever got to my goal weight, And you know, here I am-I’m, I’m at my goal weight		Intentions	Intentions: The participant talks about how she doesn't think she could go back to her old eating habits even if her diagnosis was to be completely reversed. She spent a lot of money on weight waters and those type of weight loss programs however was never able to get down to her goal weight. She had never seen a dietitian before however the difference between the programs and a dietitian was the…
P06	And had you never seen a dietitian prior?		Intentions	Intentions: The participant talks about how she doesn't think she could go back to her old eating habits even if her diagnosis was to be completely reversed. She spent a lot of money on weight waters and those type of weight loss programs however was never able to get down to her goal weight. She had never seen a dietitian before however the difference between the programs and a dietitian was the…
P06	No, nup, never		Intentions	Intentions: The participant talks about how she doesn't think she could go back to her old eating habits even if her diagnosis was to be completely reversed. She spent a lot of money on weight waters and those type of weight loss programs however was never able to get down to her goal weight. She had never seen a dietitian before however the difference between the programs and a dietitian was the…
P06	Okay, so what do you think was that, was the difference between those type of weight loss programs compared to the dietitian you saw?		Intentions	Intentions: The participant talks about how she doesn't think she could go back to her old eating habits even if her diagnosis was to be completely reversed. She spent a lot of money on weight waters and those type of weight loss programs however was never able to get down to her goal weight. She had never seen a dietitian before however the difference between the programs and a dietitian was the…
P06	It’s the one-on-one thing. And yeah, and Its more, its more sort of time, to discuss things about yourself, not as a group		Intentions	Intentions: The participant talks about how she doesn't think she could go back to her old eating habits even if her diagnosis was to be completely reversed. She spent a lot of money on weight waters and those type of weight loss programs however was never able to get down to her goal weight. She had never seen a dietitian before however the difference between the programs and a dietitian was the…
P06	mmm		Intentions	Intentions: The participant talks about how she doesn't think she could go back to her old eating habits even if her diagnosis was to be completely reversed. She spent a lot of money on weight waters and those type of weight loss programs however was never able to get down to her goal weight. She had never seen a dietitian before however the difference between the programs and a dietitian was the…
P06	You know like, you’re always hearing everybody else’s stories, and then you know, before you know if its okay thank you everybody see you later		Intentions	Intentions: The participant talks about how she doesn't think she could go back to her old eating habits even if her diagnosis was to be completely reversed. She spent a lot of money on weight waters and those type of weight loss programs however was never able to get down to her goal weight. She had never seen a dietitian before however the difference between the programs and a dietitian was the…
P06	Mm yep		Intentions	Intentions: The participant talks about how she doesn't think she could go back to her old eating habits even if her diagnosis was to be completely reversed. She spent a lot of money on weight waters and those type of weight loss programs however was never able to get down to her goal weight. She had never seen a dietitian before however the difference between the programs and a dietitian was the…
P06	Whereas, with your dietitian, it’s a one-on-one and it’s about you		Intentions	Intentions: The participant talks about how she doesn't think she could go back to her old eating habits even if her diagnosis was to be completely reversed. She spent a lot of money on weight waters and those type of weight loss programs however was never able to get down to her goal weight. She had never seen a dietitian before however the difference between the programs and a dietitian was the…
P06	So, I prefer, yeah if I had it all over again I would recommend that- Like I’ve already recommended it for other people at work, you know, my friends. I’ve always said you know, go and see a dietitian. You know, to get the diet program, go to a dietitian	Other		Other: the participant highly recommends seeing a dietitian and has advocated for one to her friends and people at work (P06; line 250)
P07	P07 - interview 29:45s			Theoretical Coding
P07	Um, I’m not sure about the level, I’ve, I’ve looked up the um, I’ve looked up the, what the pathology notes were um, and uh the one that uh my, that my um uh, my uh GP online, said 6.3, with uh fasting, uh and then there was another one with 120- 12.3, I. I don’t even know what they mean, but apparently, I was on the borderline of um, of type 2 diabetes, I had a feeling it was, I had a feeling it…	Other	Diagnosis	Other - diagnosis: it seems as though the particpants knowledge regarding diabetes is still limited, as he is saying he doesn’t know what the figures on his blood tests mean, and also didn’t know what was meant by his glucose levels being consistent with diabetes melitus. (P07; line 5)
P07	Um, I had a blood test, on 29, 12 uh hold on a sec, that doesn’t sound right, oh yeah, 29-12-2017, and the doctor was doctor, and then that was diagnosed on 8 1 2 2 2 2 0 18, by doctor [name].	Other	Diagnosis	Other - diagnosis: diagnosed in early 2018
P07	Umm, uh, um, a bit, uh, a bit cheesed off. I, I sort of um I, I, I, I keep myself reasonably fit and, and although I drink too much, I try to look after my diet and a fair bit, even though I do I have , I admit I do like sweet things and I do actually have quite a few chocolate bars and things like that but, but I, but I was a bit, I was a bit disappointed, yeh		Emotion/feelings	Feelings: diagnosis - the participant was annoyed and disappointed about his diagnosis because he feels he kept himself reasonably fit, although he drinks a lot and likes sweet things like chocolate. (P07; line 9)
P07	Pretty good, I think my wife came, I went- I had 5 sessions with her, um, and uh, uh, she was very good and uh. My wife came with me. And she was very good too because she’d make sure I eat the right food, and or, she was trying to make me eat the right food, and um giving me salads and things like that so, uh, um, I’ve got the dates of those appointments because I checked them out again, so,	Motivational	Social influence	Social support - tangible: the participant states how his wife tries to make him eat the right food. It seems that he is quite reliant on his wife to make his meals and keep him in check, rather than being intrisicly motivated to do so. However in line (find line) the participant says "Cause I haven’t got such a good memory now that I’m getting older but she, she remembers lots of things" [(P07; …
P07	Five, yeah I had five of them, yeah I had 5 appointments	Other	Dietitian experience	Other - dietitian experience: the participant saw a dietitian 5 times and hadn't seen a dietitian before hand (P07; line 25)
P07	And I found her quite useful, she said uh, there’s quite a lot of debate about, about um, the, uh 2 fast days a week and then just eat normally,and uh, and she was, she was against that, she said no just, just eat, just eat, just, just watch your, watch your food intake, each, each, each day rather than twice a, rather than trying to fast for 2 days,	Other		Other - dietitian style: The dietitian advised against the 2 day fasting diet, and told the participant to eat each day and watch his food intake, being mindful of what he eats. (P07; line 36)
P07	Which is interesting because um, I am a Christian and the bibl- the bible talks about fasting for two days, um you know, and I, I’ve never done it but uh, it’s interesting	Motivational	Beliefs	Beliefs: the participant is a Christian and he states the bible talks about fasting for 2 days which he finds interesting, however he hasn’t done the fasting before. (P07; line 37)
P07	A number of my friends have done it, and they’ve said its, um, said it’s a good thing, they’ve taken off weight so uh,			Past behaviours: the participant had friends who had tried the 2 day fasting and said it was effective in reducing weight, however he didn’t end up doing the fasting. He had previous experience with Weight Watchers, counting points etc and became sick of the whole thing, so he didn't bother with the fasting diet (P07; line 38)
P07	Um, the weight watchers was a number of people in a room of which there’s a handful of men, and uh manly women, and and there were, there were speakers, or people, motivational type people to speak to you, and they, and a person, the person who did it was quite good, and uh, and like people used to say go to her, because she was, she was quite, she, she’s quite, she, she was a good communicator a…			Individual difference factor: the participant talks about how his experience with Weight Watchers wasn't very engaging, he said the people who ran it were quite good and motivational, however it was mainly women, and he never really followed it up much. The participant liked the one-on-one interaction with his dietitian and having his wife present in consultations to clarify things too (P07; line…
P07	the [dietitians name] , the uh, the uhm, the dietitian, um, that was one on one, well my wife was there as well, but uh that was just one on one, um [mumble don’t understand] fitted a formula about the night, the day before for food, and uh, and um, you know, with your, whether you’re having too much grog, or um, whether you’re having your, cutting down on your carbohydrates and stuff like that, …	Other	Dietitian experience	Other - dietitian experience: the participant preferred having the one-on-one experience with a dietitian rather than a group setting (P07; line 25)
P07	That’s right, that’s right, that’s right, and my wife, when I say, my wife would, my wife would say a few things too, if I said something she thought was a bit of a gloss or something, she’d raise her eyebrows or something, and the dietitian would pick that up so	Motivational	Social influence	Social support - tangible: the participants wife would be present during consultaitons and able to work with the dietitian to clarify things relating to food and having salads for lunch. His wife still prepares his meals, such as salads, however he will then still have his carbs afterwards that he likes (P07; line 53)
P07	I have to admit I did like my bread and pasta and things like that, and noodles and stuff like that, so I used to have my, I still do, I have the salads that have been prepared for me by dear wife, then I’d, id usually have a um, a noodle soup or something like that afterwards	Motivational	Motivation unclassified	Motivation: The participant has low perceived behavioural control, even in an environment that is condusive to him eating foods that are good for him. His wife prepares his 'healthy' meals, and then he would usually have a noodle soup or something like that afterwards, because he still likes his bread and pasta type foods. (P07; line 60)
P07	And I saw the dietitian first because I knew the dietitian for me was the most important one, And I saw her more often,			The participant felt that a dietitian would be the most important for his diagnosis and therefore saw her the most often
P07	Oh she just gave me so much information, she’s a diabetic educator, and uh, she doesn’t- I mean I have my GP, and I add all these other people, dietitian, diabetes educator, optometrist, podiatrist, and consequently I sort of um, felt that she just overloaded me with a lot of stuff which I didn’t really, I didn’t really, I didn’t really wanna know about it, it was just too much information. Yeah,…	Motivational	Social influence	Social support - informational: the participant felt overwhelmed by all the information provided by his diabetes educator. He felt like he had a lot of people to see for his diagnosis (GP, dietitian, optometrist, podiatrist) so he felt overloaded with information that he didn't want to know about. This affected his experience with the diabetes educator. However it seems that he saw one after he s…
P07	Yes, and I think the problem with the diabetic educator, is she’s not, they don’t, they don’t get any government subsidy or anything like that, and that, where they fitted in the picture with care plans for diabetic class 2, is very questionable, in my opinion. I only went to her once because I felt, she knew her stuff, she was a pharmacist as well, but I just sort of felt that um, uh, I was bein…	Motivational	Emotion/feelings	Feelings: the participant was quite overwhelmed with all the information regarding his T2D that he felt his diabetes educator would give him information his dietitian would provide anyway. (P07; line 68)
P07	Yeah she’s quite useful, yeh she’s quite useful, she’s a lovely young girl, she was nice, she was yeah, she was um, she was quite gentle and sort of um, unassuming and not, not pushing a barrel, and in fact they don’t even talk about dietitians now, they actually use, health food, or health something I dunno, they don’t like to talk,- people think- people see them as people who put them on regime…	Other		Other - dietitian style: the participant says how he liked his dietitians approach, she was unassuming and didn’t put him on a strict diet regime. His perception of his dietitian (P07; line 70)
P07	but like a lot of these things, you start off with great intentions, and after a while you drift back to hold habits again, and uh, its just you know, sort of,			The participant expresses how at first you have good intentions to make changes, the desire and priority on health is high, however this then tapers off over time and "you drift back to old habits again", indicating there needs to be more ongoing and maintenance support (P07; line 75)
P07	I mean I’ve sort of had a constant battle with my weight in a sense that I sort of, um, uh, you know, I try to get down- in the nude- I try to get down to 110 kilograms, and the other day I shot up to 113, but I know I’ve been a naughty boy, with chocolate bars and a lot of carbohydrates and stuff so I eat, you know, that, don’t forget I was diagnosed about uh, beginning of uh, two thousand and s…		Past behaviour	Frequency of past behaviour: the participant talks about how he has had a constant battle with his weight, and he splurged a little with chocoalte and carbs which in turn affected his weight, he says that it is quite hard to maintain dietary changes (P07; line 76)
P07	Well I, um, I’ve, um, I take advantage of um, the government giving five free um, appointments to either the dietitian, optometrist or podiatrist, and at this stage I’ve used them on podiatry,	Motivational	Perceived behavioural control	Perceived behavioural control: having the support there, and then taking advantage of this,
P07	but um I’ve, I’m still in the loop and still conscious that I’ve gotta do something about it, and at times I do do something about it, but I, I get a bit slack,		Intentions	Intentions - Contemplation stage: the participant states how he is conscious that he has to do something, but sometimes he gets a bit slack (P07; line 81)
P07	and the other thing is, yeah, the other thing is, I, its diet and exercise, and I play tennis three times a week, well I try to, its probably closer to two times a week now, but its sort of, its sort of um, uh, you know, its an overall health thing, and diet is just one of those strategies so,			Thinking wholistically about health
P07	Um, what I’d like to do is, stick to a diet that, but make the diet more reasonable so that I can cope with it, without necessarily breaking out and uh, having lots of, necessarily carbs or, or um, uh, or soft drinks or, sweets and things like that		Intentions	Intentions: the participant wants a diet that he can cope with,
P07	I think its uh, yeah it’s a difficult call, but what I, what I’ve never been good at doing – my wifes good at doing, is to drink water I’ve always tended to drink alcohol or coffee or tea or something, but I should- I think if I got into the habit of drinking more water I’d be better off		Stage of change	Contemplation: the participant states how he knows he has to drink more water but he hasn't gotten into the habit of it yet
P07	I’m a little bit more overweight than most of my friends so I, I, I’m a little bit conscious of, I’m big and carrying it around, I’d look better and feel better if I took off more weight, so	Motivational	Social influence	Social influence: the participant says how he is conscious of the fact that he is overweight and carries more weight than his friends. He states he would look and feel better if he lost some more weight.
P07	Um, have carbs, but less of them, and uh, have more salads, um, and possibly- actually she didn’t exactly say cut back down on the alcohol, but I think she would have been quite pleased if I did, because its quite fattening, so		Awareness/recognition	Awareness/responsibility: he is aware that alcohol is very fattening, and he should cut back , but his dietitian didn’t say to cut back on it or possibly didn’t address it, therefore it isn't a priority for him to reduce. He knows his dietitian would be pleased if he cut back, but it doesn't seem like he has any intention to do so (P07; line 90)
P07	So, yeah, um, what I tend to do, and I’ve always done it even before I met her, is I go to a restaurant which I go out to a lot, I tend to eat the meat and the salad at first, but I leave the rice or the potato, or the chips, I finish the chips with chips or rice, if its Asian its rice or if its westerner its chips. But I finish the meal with that, so I try to make a point of eating everything el…	Motivational	Beliefs	Beliefs: In his mind, saving his bread/carbs/potato until last to make a point of eating everything else on his plate, ie meat and vegetables. However, he still consumes them if he is still hungry. To him, this makes him think he has had "the nutritional value of everything on the plate", but in actual fact, he is still most likely consuming everything. (P07; line 91-93)
P07	Okay, and do you normally get through the rice and chips anyway, or do you leave those completely?	Motivational	Beliefs	Beliefs: In his mind, saving his bread/carbs/potato until last to make a point of eating everything else on his plate, ie meat and vegetables. However, he still consumes them if he is still hungry. To him, this makes him think he has had "the nutritional value of everything on the plate", but in actual fact, he is still most likely consuming everything. (P07; line 91-93)
P07	No I eat them, if I’m a bit hungry, but I eat everything else on my plate first,	Motivational	Beliefs	Beliefs: In his mind, saving his bread/carbs/potato until last to make a point of eating everything else on his plate, ie meat and vegetables. However, he still consumes them if he is still hungry. To him, this makes him think he has had "the nutritional value of everything on the plate", but in actual fact, he is still most likely consuming everything. (P07; line 91-93)
P07	Yeah, okay	Motivational	Beliefs	Beliefs: In his mind, saving his bread/carbs/potato until last to make a point of eating everything else on his plate, ie meat and vegetables. However, he still consumes them if he is still hungry. To him, this makes him think he has had "the nutritional value of everything on the plate", but in actual fact, he is still most likely consuming everything. (P07; line 91-93)
P07	So. Not that I don’t deny myself them, but I just make sure that I have everything- the nutritional value of everything on the plate, that’s all	Motivational	Beliefs	Beliefs: In his mind, saving his bread/carbs/potato until last to make a point of eating everything else on his plate, ie meat and vegetables. However, he still consumes them if he is still hungry. To him, this makes him think he has had "the nutritional value of everything on the plate", but in actual fact, he is still most likely consuming everything. (P07; line 91-93)
P07	Um, no not really no I didn’t, yeah, I didn’t, I didn’t really come across any changes, I didn’t come across any-She didn’t suggest anything that I didn’t think was in my capability to change	Motivational	Self-efficacy	The participant states that his dietitian didn’t suggest anything that he didn’t think was in his capability to change, so his self-efficacy to change was there, and also showed he had intentions to change, however becomes slack or goes back to old habits (P07; line 97)
P07	We eat out a lot. When ever she says its your turn to cook I say oh no lets go out, we go out. But um, she sort of, I think she enjoys cooking, most of the time, but uh, and she’s a [inaudible] better cook than I am, but uh, she’s always, there’s always uh, a lot more ingredients that goes into her cooking and the food is delicious, so. Like my father always used to say to my mother, and uh, he’d…	Motivational	Social influence	Social support - tangible: Emotion/feeling: the convenience and enjoyment of going out, and the ability to afford eating out regularly too with the voucher books [(P07; line 101)] the participant states how his wife does a lot of the cooking and she is a better cook than him, also they tend to eat out a lot if its his turn to cook. (P07; line 99-101)
P07	So I guess then when its your turn to cook, and you suggest going out, is that for convenience or?	Motivational	Social influence	Social support - tangible: Emotion/feeling: the convenience and enjoyment of going out, and the ability to afford eating out regularly too with the voucher books [(P07; line 101)] the participant states how his wife does a lot of the cooking and she is a better cook than him, also they tend to eat out a lot if its his turn to cook. (P07; line 99-101)
P07	Aw yeah, we can afford it and its convenient, where we live in Adelaide there’s a lot of sort of um, um cheap and friendly eats, and also we’re also, got the entertainment book which you’ve probably got in the East states, so there’s plenty of places to chose from. And the foods good so,	Motivational	Social influence	Social support - tangible: Emotion/feeling: the convenience and enjoyment of going out, and the ability to afford eating out regularly too with the voucher books [(P07; line 101)] the participant states how his wife does a lot of the cooking and she is a better cook than him, also they tend to eat out a lot if its his turn to cook. (P07; line 99-101)
P07	[pause] I’m not very successful at that. Um, um I think the proof’s in the pudding actually, because- the fact that I still do a lot of it, and I, I don’t take diet seriously, or as seriously as I should, and uh, I break out and um,			The participant admits he doesn't take his diet as seriously as he should, and that he isn't very successful at maintaining his dietary changes
P07	I’m a bit like my granddaughter, my granddaughter that’s got diabetes class 1, and uh, when she first got diagnosed when she was about eight or nine, she her mother would have to monitor her all the time, and uh, she’d quite deliberately go away and eat a lot of chocolates and sweet things and hide the wrappings and so on, and, she kept that going on for a while, she’s now about, she’s now about …			The participant reflects on his granddaughters T1D diagnosis, saying that they are simliar, in that he also sneaks sweet things into his diet and states he breaks out every now and then, but he does try to watch himself
P07	my wife was there to makes sure that I didn’t miss anything, Cause I haven’t got such a good memory now that I’m getting older but she, she remembers lots of things	Motivational	Social influence	Social support - tangible: the participants wife would be present during consultations and able to work with the dietitian to clarify things relating to food and having salads for lunch. P07 states he doesn't have such a good memory now, so his wife goes to his consultations too so he doesn't miss anything (P07; line 107)
P08	P08 - interview 35:50s			Theoretical Coding
P08	Um, okay, initially I was surprised, and I refused to accept it actually ,I said, oh look that can’t be right,	Other	Diagnosis	Other - diagnosis: Stage of change very much in the precontemplation stage. Denial. The participant was originally dignosed with prediabetes, and when she received her T2D diagnosis, she refused to believe it and was surprised by it. (P08; line 6)
P08	um, yeah and my doctor said to me too, ‘you’ve gotta take this seriously’ and I said yeah but, you know [laughs]		Acceptance	Acceptance: although her doctor told her to take her diagnosis seriously, she chuckled at the irony (P08; line 7)
P08	Because I was diagnosed when I was told you are prediabetic, you know that early- very early stage	Other	background info	Other: previous diagnosis of prediabetes, and was prescribed diabex even at that early stage. However her denial and attitude towards her diagnosis evidently has allowed her to progress to T2D. (P08; line 8).
P08	And um, yeah, so um, yeah, it took-	Other	background info	Other: previous diagnosis of prediabetes, and was prescribed diabex even at that early stage. However her denial and attitude towards her diagnosis evidently has allowed her to progress to T2D. (P08; line 8).
P08	the doctor actually prescribed the diabex tablets at that time for me, to try and put a holt on it, but uh, and also said that long term it would benefit me, um, but,	Other	background info	Other: previous diagnosis of prediabetes, and was prescribed diabex even at that early stage. However her denial and attitude towards her diagnosis evidently has allowed her to progress to T2D. (P08; line 8).
P08	So, I went into refusal and wouldn’t accept it initially but then, you know, seven lot of tests and said okay, fair enough, [laughs] so, I said I can see that-		Attitude	Attitude: denial about her condition, would not accept her diagnosis initally.
P08	Um, twice now,	Other	Dietitian experience	Other - dietitian experience: P08 has seen her dietitian twice. (P08; line 25)
P08	Um the doctor did up a plan for me and insisted that dietitian and podiatrist was on that plan, also I saw the optometrist, so there was the three specialists that he wanted me to link up to,	Other	Referral process	Other - referral process:
P08	Um, mainly because of all the messages that were coming out, you know, over the last oh, ten years, of the message about sugar and the damage has not been good,	Motivational	Social influence	Social support - informational: media, health awareness
P08	So, um, and I’ve got young grandchildren, so I think, you can’t really drink soft drink and then tell the kids you cant have soft drink, so, It was sort of I suppose trying to model for them, um, you know, what good dietary habits are, but um yeah			Other - accountability: the participant states she shouldn’t have soft drink and tell her grandchildren not to, therefore demonstrating her understanding of being a role model, and modeling good behaviours in front of them, such as good dietary habits (P08; line 34)
P08	Look, well, he’s a lovely guy and all the rest of it, but I, I cant really say that I got a great deal out of it, um, yo know, he talked about you know, now I’m even struggling to remember what he talked about, I’ve had two appointments with him, um,	Other	Dietitian experience	Other - dietitian experience: P08 didn't get a lot out of her dietetic experience, stating that she was currently finding difficulty in trying to recall what was discussed in their consultations (P08; line 42). P08 did a lot of her own research, and
P08	Um, so I actually started doing research myself, and then, um through HCF, the diab- actually am I, am I going off on a tangent,	Motivational	Intrinsic motivation	Motivation - intrinsic: As on P08; line 42, P08 didn't get a lot out of her dietetic experience. Therefore she started doing her own research. And participated in another study through HCF. (P08; line 46)
P08	Yeah okay, look HCF contacted me and said would I- did I want to be a part of the study, and they provided me with all these, um, diet shakes and things, that you may of heard of the study, I’m not sure,	Motivational	Health motivation	Health motivation: the participant expresses how she wants to lose weight and this is motviating fo rher
P08	Anyway, um, so that provided all the requirements, like a wonderful book on dietitian- dietary needs, and um, all these shakes and things, but,	Other	Weight loss history	Other - previous weight loss experience: P08 participanted in a study through HCF where she received different shakes dietary plans. Prior to this study, she lost weight and was down to 79kg by her own effots, and as she only lost 2 with the HCF study, which was less than expected, she considered herself a failure. Despite her self-efficacy being compromised, her internal motivation has kept her …
P08	It didn’t- by then by the way, just through my own efforts, I got down to about 79 kilos, so, that was prior to starting the shakes stuff, um,	Other	Weight loss history	Other - previous weight loss experience: P08 participanted in a study through HCF where she received different shakes dietary plans. Prior to this study, she lost weight and was down to 79kg by her own effots, and as she only lost 2 with the HCF study, which was less than expected, she considered herself a failure. Despite her self-efficacy being compromised, her internal motivation has kept her …
P08	look I lost a bout a kilo, 2 kilos with the shakes, but I really, I considered myself a failure on that one, um, I just didn’t lose the weight that was expected,	Other	Weight loss history	Other - previous weight loss experience: P08 participanted in a study through HCF where she received different shakes dietary plans. Prior to this study, she lost weight and was down to 79kg by her own effots, and as she only lost 2 with the HCF study, which was less than expected, she considered herself a failure. Despite her self-efficacy being compromised, her internal motivation has kept her …
P08	When I finished that, um, little um exercise, I sort of- I suppose I sat back down and thought, what the heck am I doing, so then I started doing research, you know, sort of thing	Motivational	Ownership of health	Ownership of health: Self-identity: Internally came to a stage in her life where she was questioning what she was doing, which then motivated her to do her own research, and take control of her diagnosis. Responsibility? (P08; line 54)
P08	Now Michael Mosley, who’s been the news quite a bit, over here in Australia more than the US, I got a hold of his um 800 diet, thing, book. I actually did his 5 day fast, where I didn’t eat anything for 5 days, and I monitored my blood sugars all the way through it, and I had no problem with them, I dropped nearly 5 kilos, over that point	Motivational	Intrinsic motivation	Motivation - intrinsic: P08 researched and came across Michael Mosley's the fast 800 diet, which the participant states she lost almost 5 kilos doing. (P08; line 55)
P08	And then in the next couple of weeks after I come off the diet, I went onto the 800 calories, I dropped five kilos, now I’m down to 73.3 at the moment, um, but that’s because I’m adhering more to Mosely’s- I’m not rigid with it, but my weight is gradually coming down now for the first time in probably, 20, maybe 30 years,	Motivational	Motivation unclassified	Health motivation: weight loss - P08 has been seeing results from the Michael Mosley's diet which has encouraged her to continue doing it. (P08; line 57-58)
P08	So, um, so, that’s what I’m actually doing and it’s the first time I’ve ever had success, so I’m just trying to keep on going with it	Motivational	Motivation unclassified	Health motivation: weight loss - P08 has been seeing results from the Michael Mosley's diet which has encouraged her to continue doing it. (P08; line 57-58)
P08	Um, the other, the other little gem that I haven’t dropped to my doctor and he probably will kick me for it, is I’ve stopped taking my medication, I um,	Motivational	Intrinsic motivation	Motivation - controlled: still an internal drive to do well and get back to her prediabetes stage, however it might not be the most healthiest way,. P08 has stopped taking her medication which she hasn’t told her doctor about and is aware that she probably isn't doing what the doctor likes. The participant talks about how she isn't sure whether it is working or not, however will wait until her ne…
P08	you know, when I started that diet, I thought, because the- you know a lot of what I was reading was that if I can get my weight back under control, and I get my eating right, you can control, and you can actually reverse diabetes, so that’s what I’m trying to do, I’m actually working at putting myself back to being before the prediabetes stage, so you know, um	Motivational	Motivation unclassified	Motivation: wants to get back to before the prediabetes stage, and wants to do this through managing her weight and diet, even though she’s going against her doctors advice on taking medications (P08; line 61)
P08	Yeah, so I’m sort of, what I’m hoping is, that will show that um, you know, I’m doing the right things and that my system is actually coping on its own again, um look,	Motivational	Intrinsic motivation	Motivation - intrinsic: P08 hopes that her body is able to cope with the changes she's been implementing on her own, however is also aware that this might not be the case and therefore just waiting for her blood results to get a definitive answer (P08; line 66-67)
P08	As I said, I might be in for a rude shock and um, but I guess I’ll find out	Motivational	Intrinsic motivation	Motivation - intrinsic: P08 hopes that her body is able to cope with the changes she's been implementing on her own, however is also aware that this might not be the case and therefore just waiting for her blood results to get a definitive answer (P08; line 66-67)
P08	But you know I really felt that the, you know I could sit and let everything control me, or I could actually try and take active steps to get back in control of what’s happening to me, and that’s what I’m trying to do at the moment	Motivational	Perceived behavioural control	Perceived behavioural control: Motivation internal - the participant recognises that she is able to take control of her life and diagnosis, and do something about her condition rather than just let it control her. Empowering herself, taking control. (P08; line 68)
P08	Yeah as I said the, um, you know, I take my blood sugars regularly, and I’ve had oh I think it’s two days where um, it shot up to 11 for some- the last sort of three months, where it sho- one day, and I have no idea why it shot up, when- but it could have been, um, oh look, who knows what it was that caused that problem, so		Denial	Denial: here the participant notes that her blood sugars have previously shot up quite high on some days, and that she doesn't know why this is or what has caused it [P08 line; 70]. However later on in the interview, the participant opens up a bit more and explains that she knows why she had high readings, and it was because she had a meringue [P08; line 193]. I feel as though this showed a side …
P08	But I’m not worried, I thought I’m not going to let one day, cause me to melt down and start taking my tablets again, I thought no I’m going to push on and keep going, so-	Motivational	Intrinsic motivation	Motivation - intrinsic: P08 strongly states how she does not want to be medicated, so her mindset is to push on and keep going (P08; line 72)
P08	Back to the dietitian, I really, you know, I mean for example, um the second visit I had with the dietitian- and I guess he didn’t realise I was starting to get quite stressed about my weight, so this was before all of this happened	Other		Other - stress and emotion
P08	And look I see where he was coming from because I was quite stressed at the time, I was quite upset about, um, I’d just been through the, the dieting, um shake thing and failed miserably at that-		Past behaviour	Past behaviour: P08 had previously tried dieting using shakes, however states and failed miserably at it as she didn’t lose the recommended weight (P08; line 83)
P08	And um, as I said that was around that stage where I was thinking hang on I’m letting all this get on top of me, its controlling me, and I thought, even if I stuff it up, I’ve gotta try do something to control it rather than the other way around, so yeah	Motivational	Self-efficacy	Self-efficacy - taking control, P08 states that she wanted to stay on top of things and make sure she isn't being controlled by her diagnosis, rather she is in control (P08; line 85)
P08	From a dietary, from a food point of view, we didn’t really talk about specific foods, or you know any of that, type of thing so, yeah, well not that I recall, so [laughs]	Other	Dietitian experience	Other - dietitian experience: P08 states that her dietitian took more of a counselling role and she can't recall talking about specific foods or that type of thing (P08; line 89)
P08	I feel very sorry for people who have got, what I call, serious weight problems, because its so hard to get under control			Showing empathy
P08	Um, I think cause I’ve always been so healthy, you know, generally, my health care is pretty good through the years, and um, yeah I, look, I think I just didn’t want to believe, given how I felt, that I actually had this problem			Self-identity: when P08 was diagnosed with T2D, she refused to believe her diagnosis as she thought she was a healthy person, and her health care was in good check. Her perceptions of herself were not in line with her diagnosis, she did not believe that she had the problem (P08; line 102)
P08	But I should have [something] I should have realised it because my sister had full blown dia- like, uh shes got type 2 diabetes, but had it for 25 years. Um and my mum had aged diabetes, I think that’s what they- in fact that’s what I’ve been diagnosed with, she got um, diag- um diabetes sort of late fift- um she would’ve been like fifty-five I suppose, fifty. Uh, I’m a bit older that what she is…	Motivational	Perceived susceptibility	Perceived susceptibility: the participant states she should have realised that she was susceptible to diabetes as her sister and mother both had it. But again puts this down to her being in denial about the whole dignosis (P08; line 103)
P08	I did not want to believe that, um, I’d been so silly as to, um, you know, let myself get to that point		Denial	Denial: P08 was in denial about her diagnosis as she felt that she didn’t want to be so silly to have let herself get to the point of diabetes (P08; line 105)
P08	Because if it had been known- like I get regular blood tests, only because I’m vitamin B and vitamin D deficient, um and so I have been having regular blood tests now, oh for a number of years, just to make sure that those levels were up, and um this, um, blood sugar issue had never ever propped up before, it literally came out of the blue-	Motivational	Beliefs	Beliefs - diagnosis: the participant would have regular blood checks and never had issues with her blood sugars. Interesting that she says it came out of the blue, although her sister and mother had it too (P08; line 107, 109)
P08	Yeah! Yeah, I was quite surprised when they said that too, cause they say, um, all the blood tests I’ve had previously, um, they’ve never ever indicated that um I was even showing signs of it, so, yeah	Motivational	Beliefs	Beliefs - diagnosis: the participant would have regular blood checks an never had issues with her blood sugars (P08; line 107, 109)
P08	Oh no I um, I had the blood tests, I was in denial, I had to go back to see my- I see my doctor regularly because I have diverticulitis-	Other	Medical	Other - medical: P08 has diverticulitis, which she has had some attacks over, and had a bad run, so frequently seeing the doctor (P08; line 111, 113) [16:00 – time]
P08	And in fact that’s where- I mean I’ve been going through patches where, literally, I have an attack about every- as soon as I come off the antibiotics, I get another attack	Other	Medical	Other - medical: P08 has diverticulitis, which she has had some attacks over, and had a bad run, so frequently seeing the doctor (P08; line 111, 113)
P08	Yeah, so um, and then it was after that, um HCF obviously had picked up on my medical records somewhere, um that I’ve been diagnosed with diabetes, and that’s when they approached me to see if I’d join them in the study, so, yeah	Other		Other - involved in another study: when diagnoses with diabetes, HCF was running a study which she participated in
P08	No look, the support team on it were wonderful, um, but again I was- I found I was using them more for counselling rather than um- I think that just the biggest thing for me was the counselling that the different people gave me through, you know, just listening to me and trying to um, soften the blow. I, look I dunno whether that makes sense to you or not-	Motivational	Social influence	Social support - emotional: a lot of the participants motivation and willingness to change her dietary and lifestyle behaviours stemmed from being able to talk to somebody and have a counselling-style conversation with people and health professionals. P08 states she has lived by herself for many years [P08; line 121] and once she was able to talk to someone in a professional capacity, she didn't …
P08	Yeah, yeah, and see the other thing I’ve done since then now that I’ve been getting diabetes back under control, I’ve gone out, I’ve joined a bowls club. I’m actively going out and finding people that I can make friendship group with	Motivational	Social influence	Social support - emotional: P08 now actively goes out and makes friends and does social activities that are beneficial for her health and wellbeing, which has really been a positive influence on her (P08; line 123)
P08	Because most- I’ve retired and most of my friends have moved away, and um, so, you know I think you can see where this is all going			Context
P08	You’ve got the elderly, or something that’s starting to get up in the elderly range, I don’t consider myself as old yet, I’m pushin’ up there, but I’ve isolated- or um, no, I haven’t done it deliberately but, I’ve become isolated, and I think that’s become part of the whole problem that um, you know, you sort of, you stop eating properly, and, you know, I , yeah, I don’t know whether this helps y…		Awareness/recognition	Awareness/recognition: of her sitation: becoming older, you stop eating properly and she became isolated as her friends moved away and she lived on her own (P08; line 126)
P08	Yeah, yeah, I mean I guess it’s just the journey that I’ve been on that um, I’ve really found that um- and I really think too that’s where [dietitian name] helped me, I think in him spending the time with me more on a counselling situation, I think the penny dropped, in effect really what it was, I was very lonely but, I was not looking after myself properly,	Motivational	Social influence	Social support - emotional: P08 realised that she wasn’t looking after herself properly, and came to this realisation once she started opening up with her dietitian and having that opportunity to talk to a health professional (P08; line 128)
P08	You know, and I find it- and I think that’s why I find it so easy to talk to you now, because I’ve actually done it with [dietitian name], um, yeah, now I find that I’ve just gotta be open with where I’m at with it, so yeah	Motivational	Social influence	Social support - emotional: now that P08 has had the opportunity to talk to others and openly talk about her diagnosis, she feels comfortable now doing so with others, and this openness to others appears to have worked in her favour by being able to talk to others (P08; line 134)
P08	But the diabetes actually, um, made me feel quite miserable,		Emotion/feelings	Emotion/ affect
P08	And I would have denied it to anybody who would have asked me, I would have denied it initially, so yeah	Motivational	Beliefs	Beliefs - diagnosis: in denial when she first received her diagnosis, (P08; line 138)
P08	Yep, great. But if you think about it, so even um, people like yourself, just reaching out, I know that you need it- hang on I’m just trying to find something for you, there- um, I know that um, you need it for your studies, but um, if even you’ve got that sort of contact, makes such a difference	Motivational	Social influence	Social support: having any form of contact made a difference for P08 (P08; line 140)
P08	Um yeah look I mean, I, I have to be honest I sort found myself thinking that, um, uh I didn’t, get- I didn’t feel like I got a lot, in terms of my diet, out of the whole process, if that makes sense	Other	Dietitian experience	Other - dietitian experience: P08 does not feel that she got a lot out of her experience seeing a dietitian, other than the counselling support and being able to talk to someone. (P08; line 156)
P08	Well yes, because, because I was actually able to sit and talk quite freely to [dietititna name] about things, Um, in fact that’s where I got the value	Motivational	Social influence	Social support - emotional: the participant notes that being able to talk freely with her dietitian was where she got the most value out of (P08; line 158)
P08	Um, what I was, what they sort of asked me to do was um, you either skipped two meals a day and replaced them with shakes, or if that wasn’t possible for you, is you’d skip one meal a day, and replace just the one meal with the shakes, and that could be either the um, the soup or the, actually chocolate shake or whatever, um,			Other weight loss experience: the shakes the participant had to take for the kickstart study were diet placement shakes, [24:28 – time] (P08; line 162)
P08	by the way they tasted great, they were um, I, I had some celebrity slims that’s I tried once, which um, yeah they were nicer than others I’ve tried, put it that way	Other	Weight loss history	Other - previous weight loss experience
P08	Um, yeah and um, also they sent me a um, a little plate thing that measured portion sizes, so, um, they actually went to a lot of trouble and, sent me a wonderful catalogue and stuff, so, the um, you know, that study actually went through a lot of trouble to try and help me but for some reason, it just didn’t work for me, and I think it was the um, I’m not good with shakes and things like that, s…		Past behaviour	Frequency of past behaviour/ habits: P08 didn't usually have shakes or things like that, as part of her usual diet, so she found this hard to incorporate as she didnt like drinking those sort of substances. It is hard for people to adopt different dietary behaviours if they don’t like them or its not part of their usual eating habits, routine(P08; line 165)
P08	Okay, what I’m doing now, and um, its more, um, I have, um, basically removed as much processed food from my diet as possible,	Other	Dietary changes made	Other - dietary changes made: removed processed food from diet. (P08; line 167)
P08	Um, but a part from that, I’m removing as much processed food as I can out of my diet, and I think that’s the answer to, um, my weight problems, so, um, yeah-		Attitude	Attitude: certain types of diets: P08 states she believes the answer to her weight problems was due to consuming processed foods, as her weight has come down now that she has eliminated these (P08; line 169)
P08	Well it was the- reading the um, Michael Mosely’s book, on sugars and processed foods, and um, yeah, I, you know, that’s where I’ve gotten most of my, um, as I say, impetus from, to actually really-	Motivational	Knowledge generation	Knowledge generation: her change of diet stemmed from reading the Michael Mosely books which covered sugars and processed foods. She got most of her impetus from these books (P08; line 171)
P08	And as I said, I’ve come from 79 kilos down to just over 73, so, um, and as I said, last week, for example, wasn’t a great week, because I tended to, I had um, I went out and had coffee and muffin for morning tea sort of thing, so you know I noticed that’s where the weight sort of crept up a little bit, so back at it this week, and um, to see how I go, but yeah just gotta get back on the horse, s…	Motivational	Self-efficacy	Self-efficacy coping: the participant recognised that the previous week "wasn't a great week" as she went out for coffee and had a muffin for morning tea, and because of this her weight crept up again. (P08; line 174)
P08	Yeah, yeah. And its really interesting that there was me, accepting that I’ve got a problem, and um, as I say, um, reading Mosely’s book from cover to cover type thing, and then actually um, trying his, the different um, diets and things, so, yeah		Acceptance	Acceptance: P08 states that it had to take for her to realise and accept she had a problem, being her diabetes, and then using the Mosely books to help with this (P08; line 176)
P08	Yes, yep!	Motivational	Intrinsic motivation	Motivation - intrinsic: P08 agrees that it has to come from within, in order to be able to change. As you might have a lot of people telling you what to do however she has shown that it took for her to accept her diagnosis to then take control. As she states it took to come from her to think, stop denying [P08; line 182) (P08; line 178)
P08	now okay, alright I finally found all that information for you that you need, um, I’ll just give it to you before I lose it again, cause its not the most reliable um- okay its the Type 2 Diabetes, and its HWFL, Heath- Diabetes Healthy Weight for Life program,	Other	Weight loss history	Other - previous weight loss intervention: the HCF intervention she was involved with was Healthy Weight for Life program. diabetes.hwfl.com.au (P08; line 183)
P08	Yep, yep, yep. So its just run by HCF, or put it this way- hang on, um I think um its all connected with HCF, but if you want that website, its diabetes.hwfl.com.au	Other	Weight loss history	Other - previous weight loss intervention: the HCF intervention she was involved with was Healthy Weight for Life program. diabetes.hwfl.com.au (P08; line 185)
P08	Yeah, I just had that one day, where as I said, and I’m trying to think back, and I suspect that was the day that, um, I very foolishly ate a meringue or something stupid, and um, took my blood too soon after,	Volitional	Self-control	Temptations: Self-control, P08 reflects on a situation where she was in a social setting and "foolishly ate a meringue or something stupid", therefore indicating she is aware of what she shouldn't be eating, but ate it anyway, took a blood sugar test and it was high. (P08; line 191)
P08	But it did- It recovered quickly, so I wasn’t too fussed, so		Attitude	Attitude: towards her high reading, the participant wasn't too fussed as she recovered quickly and was aware it was a one off event in a social setting.
P08	Yeah, no look, well any , I’m the sort of person where, you know if you think of something you want to ask me, just ring me, so	Other	background info	Other - the participant was very open with her converstation and was willing to be contacted if any more information was needed. This made me feel like she genuinely in invested in her diagnosis and at improving herself
P08	Uh, it was part of the plan, apparently, I was just to see him once a year, to see how things were going I suppose, but, um-	Other	Dietitian experience	Other - dietitian experience: context, P08 only saw the dietitian twice because that was part of the plan the GP set up. She only went about seeing the dietitian because "that’s what the government says you've gotta do, so I did it" (P08; line 215)
P08	Yeah, I didn’t see- I mean it’s a bit like, I suppose like I saw the podiatrist once a year and I thought well, what’s the point cause 12 months is a long time, you know, between, you know, meetings I suppose but um, yeah apparently, you know, that’s what the government says you’ve gotta do, so, I did it	Other	Dietitian experience	Other - dietitian experience: context, P08 only saw the dietitian twice because that was part of the plan the GP set up. She only went about seeing the dietitian because "that’s what the government says you've gotta do, so I did it" (P08; line 215)
P08	I’ve gotta admit I was sort of hoping for something a little bit more specific, but when I thought, I thought well maybe I’m not being fair on the dietitian, but I was, I guess I was looking for more direction in, um, apart from being told, well cut back on your sugars, which we all know, or- well we all know but we don’t do, in fairness, but um, I’m not sure quite what I expected to walk away wi…	Other	Dietitian experience	Other - dietitian experience: expectations - the participant initially felt as though she wasted her time [P08; line 221, 223, 225] because she expected to get more direction and specific advice from the dietitian, other than to just cut back on sugars [32:03 – time] (P08; line 219)
P08	I will say this, um, and this is my problem, um, I um, because I was seeing my doctor, my family doctor for many years before I moved from Wantirna to- oh you might not know Melbourne- but from Wantirna to Port Melbourne, its like an hour drive between the two, so I actually drive an hour back to my doctor, if I have to see him, now the dietitian is also, in my doctors surgery, so I think that’s …	Other	Dietitian experience	Other - dietitian experience: expectations - the participant states that she felt she didn’t get a lot out of her dietetic experience because she had to travel an hour to see him, and whether he was just 5 mintues down the road, she doesn't know whether she would have had the same sensation and be disappointed [P08; line 230]. However this is what her experience with the dietitian was (P08; line …
P08	Um, well, to be honest, I’ve not found anybody over where I’m now living, and um, because the hospi- I go to a private hospital over in, um, Wantirna where live- or where I use to live- and everybody’s got my records over there, so I keep going back across there because I trust them,	Other	Dietitian experience	Other - dietitian experience: because the participant's hospital and doctors have all her records still, even though she has moved far away, she still travels to the same doctor, as she trusts them. This is why she did not seek out another dietitian that was local to her. (P08; line 230)
P08	Yeah um, but, I actually don’t feel so bad, I was talking to the receptionist one day and she said you have no idea the number of people that travel ,a good hour or more to see their family doctor, if they trust the family doctor,	Motivational	Social influence	Social influence - trust in healthcare provider: again the participant states that having the trust in her family doctor is the reason she goes back and hasn’t changed who she sees, which also influenced her seeing the dietitian at the practice as well, even though she has to travel an hour to get there. Also the receptionist states that other people do the same too, traveling far. This social co…
P08	It is good, if you’ve got someone you trust, yes, it makes such a difference	Motivational	Social influence	Social influence - trust in healthcare provider: The participant states that having someone you can trust makes a difference (P08; line 240)
P09	P09 - interview 23:12s			Theoretical Coding
P09	Um, well I guess I had been expecting the diagnosis for a while, my mother had type 2 diabetes and I’ve got a strong familial line	Other	Diagnosis	Other - diagnosis: was expecting the diagnosis as her mother had it, and also has a strong familial line (P09; line 5)
P09	And for a couple of years, my doctor had been saying, you know, I’m gonna say this to you one day, depending on the results	Other	GP experience	Other - GP experience: her GP was telling her that he'll eventually be telling her she will get T2D. So it was almost as if she knew she was going to get it anyway but did nothing about it? (P09; line 6)
P09	Um, I guess I thought, okay I’ve got to I’m 70, with out this, um	Other	Diagnosis	Other - diagnosis: attitude towards diagnosis, the participant made it to 70 without it…
P09	And it was down to me	Motivational	Ownership of health	Ownership of health: motivation - intrinsic: the participant recognises that the changes she wants to make and her new diagnosis were all down to her now, and she needs to take charge in order for changes to be made. She has taken responsibility that changes need to be made for herself (P09; line 12)
P09	And she really, she’s a very positive, um doctor who you know, a lot of empathy and sort of I guess had said to me like you’ve worked so hard to get yourself to this age without the diagnosis so um,	Other	GP experience	Other - GP experience: having support from her GP was positive for her (P09; line 13)
P09	And it was sort of, maybe empowering is the word I want for her	Other	GP experience	Other - GP experience
P09	because um she said we can do this, you know, I’ve got patients who have lasted, you know, one of them she quoted for seven years before they went on medication	Other	GP experience	Other - GP experience
P09	So, putting that out there you think, right I should be able to do this	Motivational	Perceived behavioural control	Perceived behavioural control: regarding diagnosis and being able to make changes so she doesn’t have to go on medication (P09; line 17)
P09	Um, straight away, um [name] my doctor put me on a GP management plan	Other	GP experience	Other - GP experience
P09	Um and one of those things allowed me to have, I think it was three, maybe four visits to- are you familiar with the GP management plan?	Other	Referral process	Other - referral process
P09	Yeah allied health and yes, and you know so many visits to your doctor you can go, theres a podiatrist that can be involved	Other	Referral process	Other - referral process
P09	and also um she got me to go to, we have a place in Brisbane called Berningbray?[look back to this to get proper name] and um, its sort of health and wellbeing sort of centres, so they have exercise physiologists there-	Other	Referral process	Other - referral process
P09	So going there I could be assessed, and I could have 10 sessions there using this GP management plan, at a um, on Medicare, um and so that was um, really, really great, yeah so-	Other	Referral process	Other - referral process
P09	No it wasn’t, it was probably only about a month-	Other	Dietitian experience	Other - dietitian experience: saw the dietiain around amonth after her diagnosis, therefore still time to change behaviours in the meantime (P09; line 31)[3:00 – time]
P09	Um, I knew from, well the preparation they told me when I made the appointment was to be writing down everything you ate	Other		Other - prior to dietitian: wrote a food diary and everything she ate, as recommended by her GP? Was told to write everything down (P09; line 35)
P09	But I didn’t have to change much, because of how I already ate,	Other	Dietary changes made	Other - dietary changes made: participant didn’t have to change much because of the way she was already eating, (P09; line 36)
P09	um and it was just she fine tuned it, um	Other	Dietitian experience	Other - dietitian experience: patient-centred: the dietitian was able to look at the foods she was eating, along with her blood usgar level readings, and then explain to the participant, well this is why you had a certain reading, etc. (P09; line 37-40)
P09	And, it gave you an insight to look at other things as, well no, if you do this reading-	Other	Dietitian experience	Other - dietitian experience: patient-centred: the dietitian was able to look at the foods she was eating, along with her blood usgar level readings, and then explain to the participant, well this is why you had a certain reading, etc. (P09; line 37-40)
P09	And ‘cause I only started doing my finger prick then to see what my glucose levels were and you’d think, I’ve had this really good meal, why is that doing that	Other	Dietitian experience	Other - dietitian experience: patient-centred: the dietitian was able to look at the foods she was eating, along with her blood usgar level readings, and then explain to the participant, well this is why you had a certain reading, etc. (P09; line 37-40)
P09	And then cause you’ve written it down, she could then break it down and say, well look here you had two lots of carbohydrate there, you know, and that’s why so, um , yeah	Other	Dietitian experience	Other - dietitian experience: patient-centred: the dietitian was able to look at the foods she was eating, along with her blood usgar level readings, and then explain to the participant, well this is why you had a certain reading, etc. (P09; line 37-40)
P09	Um, I think it was that whole thing of, well don’t have too many lots of carbs on the one plate,	Motivational	Knowledge generation	Knowledge generation: became more aware of carbohydrate intake, portion sizes (P09; line 46-47)
P09	and you know, reduce your plate- portion sizes	Motivational	Knowledge generation	Knowledge generation: became more aware of carbohydrate intake, portion sizes (P09; line 46-47)
P09	But you just looked at, she suggested maybe you know, you could do almond milk, um in or you know, with a uh, and I make my own muesli so you can put that with that	Other	Dietary advice received	Other - Dietary advice received: strategies on foods to eat, alternatives (P09; line 48)[4:30 – time]
P09	And um, and just other things like having um, mid-afternoon, like having a vita-weet with a bit of hard cheese on it so you just keep that nice, even, level,	Other	Dietary advice received	Other - Dietary advice received: advice on foods to eat, having snacks to ensure blood sugars are kept at an even level, having something with protein after dinner so the participant's system had 'something to work on, and to drink plenty of water (P09; line 49-51)
P09	And plus the other one was, after dinner at night, have something protein, so that, over night, your system has something to work on, in a protein manner	Other	Dietary advice received	Other - dietary advice received: advice on foods to eat, having snacks to ensure blood sugars are kept at an even level, having something with protein after dinner so the participant's system had 'something to work on, and to drink plenty of water (P09; line 49-51)
P09	So um, yep, and keep up drinking water, doing all that stuff	Other	Dietary advice received	Other - dietary advice received: advice on foods to eat, having snacks to ensure blood sugars are kept at an even level, having something with protein after dinner so the participant's system had 'something to work on, and to drink plenty of water (P09; line 49-51)
P09	and it told me, which I’d never known, you know when you have the break down of the foods, um, what’s in a certain packet of something, um and the high- the one at the top is the highs, and then you work- I think that’s how it works- you work your way down, I’ve never really thought of that, so if sugars at the top, theres a lot of sugar	Motivational	Knowledge generation	Knowledge generation: Dietitian provided education on label reading (P09; line 55)
P09	So this little card I can just flick out of my purse and look, oh that’s what this should be, and then go on, so its not a whole little booklet I’ve got but it’s a little, little card. Um, and its quite a good, um little key to have	Volitional	Action planning	Action planning: keeps the card in her purse so that she can refer to it when shopping/eating and read labels and make wiser choices about her foods (P09; line 56)
P09	I do, well probably not as much now that I am more familiar	Motivational	Knowledge generation	Knowledge generation: doesn't have to use the card as regularly anymore as she has become more familiar with different foods etc. However still uses if she is looking at something she hasn’t eaten before, habit/regular (P09; line 58-59)
P09	But if you’re looking at something you haven’t had before, or you’ve heard about you might think oh that might be alright, and then you look at it and think, well, no its not so good	Motivational	Knowledge generation	Knowledge generation: doesn't have to use the card as regularly anymore as she has become more familiar with different foods etc. However still uses if she is looking at something she hasn’t eaten before, habit/regular (P09; line 58-59)
P09	No she was a very positive um, and, yeah, not so,	Other	Dietitian experience	Other - dietitian experience: the participant says her dietitian was very positive (P09; line 63)
P09	Like I haven’t really lost that much weight, but I’m exercising and through the uh, Bernie Bray thing,	Other		Other - health promoting behaviours: the participants belief of the benefits of exercise motivated her to continue doing exercise as she is aware of how beneficial it is to her (P09; line 64-65)[6:41 – time]
P09	the exercises, they’re getting me to do more muscle building than a weight loss because then as you know, everything can work through if you’ve got the muscle there to build, aw your glucagon- glycogen, and where your sugars are just working their way through that	Other		Other - health promoting behaviours: the participants belief of the benefits of exercise motivated her to continue doing exercise as she is aware of how beneficial it is to her (P09; line 64-65)[6:41 – time]
P09	so um I guess in that regard, like I’ve stayed- I’m quite healthy really, um I like to think-			Self-identify: believes she is quite healthy, as she adopts healthier lifestyle changes, diet and exercise related (P09; line 66)
P09	Yeah, but she, she was really um good [name of dietitian], and I saw a different one um another one, another girl, another dietitian when I went back and then I’ve seen [name of dietitian] since, so after 12 months so I could have another GP management plan so it was just going back for a, a one or two visit refresher with the dietitian	Other	Dietitian experience	Other - dietitian experience: motivation to go and see a dietitian..will go and see a dietitian again for a refresher when she has another GP managemnet plan. (P09; line 68) [6:59 – time]
P09	Yes, yes she had always-	Other	GP experience	Other - GP experience: had always been told she might eventually get diabetes, therefore her attitude towards it seems to be as if it was inevitable, or like a right of passage [P09; line 14] (P09; line 72)
P09	A couple of my blood tests yes, she was, I was on, I’ve had high blood pressure um, probably since I was 50 diagnosed with that	Motivational	Motivation unclassified	Motivation: the participant has high blood pressure and cholesterol, so as this has also been flagged by her GP, she is aware she needs to keep on top of things, because having these other conditions as well as diabetes isn't good (P09; line 76-77)
P09	And also I’m on some cholesterol lowering medication, and she’s very, keeping very abreast of that because she said you don’t- we cant let your cholesterol come up because that’s uh, a bad thing with you know, being diabetic,	Motivational	Motivation unclassified	Motivation: the participant has high blood pressure and cholesterol, so as this has also been flagged by her GP, she is aware she needs to keep on top of things, because having these other conditions as well as diabetes isn't good (P09; line 76-77)
P09	So she, I see her every 6 months and uh, have blood tests done and she’s very, she’s, you know, sent me to have the bone density- she’s really just on top of everything of, um, managing, people [chuckles]	Other	GP experience	Other - GP experience: gets other tests done too, so feels her GP is on top of things and able to manage people well (P09; line 78)
P09	Which is really good, yeah so um,	Other	GP experience	Other - GP experience: has a lot of trust in her GP. Regularly goes back to her, and believes her GP is good at managing people and managing your health (P09; line 84)
P09	And then through the diabetes thing, the other thing I was able to go to- oh what was it called- Desmond, diabetes, um, it was like going to a group thing-	Motivational	Social influence	Social support - tangible: attended a group thing called Desmond. Being involved in other activites and group settings may faciliate healthy behaviour changes(P09; line 85)
P09	So yeah you went and there was a group there, and that was a very good day of looking at what you eat, seeing what people eat, seeing what some- or hearing what some people’s um, that level they do, that HbA1-whatever-	Motivational	Social influence	Social support - tangible: attended a group thing called Desmond. Being involved in other activites and group settings may faciliate healthy behaviour changes(P09; line 85)
P09	Then you think, oh my gosh, mines really good, when you think of what some of these other poor people are trying to manage, so, And that then spurs you on to keep on, keeping on	Motivational	Motivation unclassified	Motivation: seeing how other people were going in the group setting was motivating for her as she was able to see how well she was going, and this encouraged her to keep on going (P09; line 89)
P09	Yes, and plus when you’ve got family, you know, kids and grandkids, and you think, well, you know	Motivational	Motivation unclassified	Motivation: having family, grandkids, her driver to become healthier stemmed from wanting to be present and around for her grandkids (P09; line 91)
P09	And my own mother wasn’t diagnosed early enough, and lost her sight, um, so, uh, and that was just a GP mismanagement as he’d see her come, and oh hello yes its your blood pressure, and never really was checking anything else much, so um, unfortunately	Motivational	Motivation unclassified	Motivation: family experience, the participants mother lost her sight due to diabetes. Recognising that she has a strong family link to diabetes, this encouraged her to think, "okay, we're just going to keep pushing at this" (P09; line 93)
P09	So when you’ve got that in your history, you really are more, like, ‘okay, we’re just going to keep pushing at this’ [chuckles]	Motivational	Motivation unclassified	Motivation: family experience, the participants mother lost her sight due to diabetes. Recognising that she has a strong family link to diabetes, this encouraged her to think, "okay, we're just going to keep pushing at this" (P09; line 93)
P09	No she was very, um, she, her explanations were very good, in as much as anything I could raise with her, she could see from my readings relating to what I had eaten, um	Other	Dietitian experience	Other - dietitian experience: patient-centred: the dietitian explained things well, again relating things baclk to her diet and things she had eaten (P09; line 97)
P09	And she was also, like, you’re living this life as well so, you don’t, deny yourself everything, you don’t just suddenly cut off everything, cause you’ve still gotta, um, you know, exist, in the world [chuckles]	Other	Dietitian experience	Other - dietitian experience: dietitian support: having things in moderation, and not denying yourself of food, being realistic, don't just cut off everything (P09; line 98)
P09	An occasional glass of red wine is okay, um, [laughs] so long as you’re doing the other things	Other	Dietitian experience	Other - dietitian experience: dietitian support: still okay to have an occasional glass of wine, as long as you're doing the other things (P09; line 100)
P09	No, she was, she was very good at explaining	Other	Dietitian experience	Other - dietitian experience: the participant states her dietitian was good at explaining things, as things were broken down, using diagrams and relating back to how things align with certain readings, therefore putting things into context (P09; line 101)
P09	And um, you know would do the little diagrams, would do the breakdown of things and would say, you know, see this component is that and that is made up of another component of that, and those ones together will, this is a result you get, So you had a reading of eight, therefore, um yeah, QED [Quod Erat Demonstrandum]	Other	Dietitian experience	Other - dietitian experience: the participant states her dietitian was good at explaining things, as things were broken down, using diagrams and relating back to how things align with certain readings, therefore putting things into context (P09; line 101)
P09	Yes, yes and particularly as I said, you think, oh look that was, I thought I had a really good healthy meal then, but obviously- maybe not having you know a full understanding initially of the carbohydrates in some of the vegetables or what ever-	Motivational	Knowledge generation	Knowledge generation: participant used to think she was having healthy meals, however now that she has learnt about carbohydrates and understanding what vegetables she can/cannot have, this has helped her gain a better understanding of her dietary intake (P09; line 106)
P09	So, you’d like to think you have a fair handle on it, after a couple of years, and then-	Motivational	Perceived behavioural control	Perceived behavioural control - the participant states that after a few years shes gotten a fair handle on understanding things (P09; line 110)
P09	And I like cooking, um and I still- I like having interesting foods, so you can look at these and you can have interesting meals, its not all yes, bland-		Emotion/feelings	Emotion: the participant loves cooking, and likes having interesting food, therefore is willing to experiment therefore easier for her to try new things (P09; line 112)
P09	Um, I guess I’m very lucky that I’m very positive		Attitude	Attitude: being a positive person and having a positive mindset has allowed the participant to be able to receive information well, understand her condition and therefore take positive actions to improve her health. (P09; line 116)
P09	And I think as I said, my doctor empowering, and my dietitian doing the empowering, um and	Motivational	Social influence	Social support - appraisal: positive reinforcement from her health professionals, being empowered by them (P09; line 117)
P09	If you’ve got those tools in your kit, um, you feel you can just, you can push on, you know, its not going to be, um, take over, but its also gotta be carted in your- in the back of your head all the- definitely all the time, well, just watch what you’re doing there	Motivational	Perceived behavioural control	Self-control: Perceived behavioural control: believing you can push on and have things in the back of your mind as a reminder helped the participant be able to stay positive, and able to then make dietary changes. (P09; line 119)
P09	You know, you can work around that,	Motivational	Perceived behavioural control	Perceived behavioural control: through social situations, the particiapant is able to work around things in order to stay on track and not be succumbed to social pressures (P09; line 112)
P09	and ever what times of day you are eating, and don’t, you know, keeping that um nice level that you, you’re having something and you might think, ‘I don’t want to snack’ but maybe you just have that snack, and even if its just a few almonds or something like that, you can have that, have that little container in your purse, that this is the amount of almonds you can have today, um,	Volitional	Action planning	Action planning: container of almonds in her purse, problem solving solutaions, then making plans
P09	Yes, yes, so we don’t wanna go there		Attitude	Attitude: the participant does not want to be consuming foods that are high in sugar and is aware of this and states she "we don't wanna go there" (P09; line 144)
P09	Um and to try and keep that, because its all about those balances isn’t it, if you’re yo-yoing up and down, with the sugar readings, well, you, things aren’t going to- its not going to end well is it,	Motivational	Beliefs	Beliefs: the participant has an understanding that yo-yo dieting and having thing sout of balance will only result in negative outcomes, having an understanding of this influences her dietary behaviours (P09; line 150)
P09	Or maybe not [laughs] so yeah um, yeah but apart from that, yeah no she was just a very um- and once again a very engaging young women who um, you didn’t feel as if you were part of the chain of people I am seeing today, she was genuinely interested in how you were doing, and, and giving you affirmation of how you were doing	Other	Dietitian experience	Other - dietitian experience: patient-centred: the participant expressed how she felt genuinely interested in by her dietitian, also giving her affirmations on her progress and how she was doing. The behaviours of her dietitian were encouraging for her to adopt healthier dietary choices. The participant also felt that she wasn't just part of the chain of people, which she felt was important, as a…
P09	And even if you’ve looked as if you’d slipped off the rail a little bit, well she said, “oh well you know that, but you’ve come back here and, and look at those readings…” and that sort of thing so um, yeah			Positive affirmations from dietitian, reassurance from the dietitian. The rold of the dietitian goes beyond being experts in food and nutrition. "we are more than experts in food and nutrition" (P09; line 160)
P09	And, and, its been a positive one in as much as I think, and I hope the various, the allied health, the, my doctor, and my family have given me their thing, know, you know, “push on, you can do this” and um, yeah, its was sort of-	Motivational	Social influence	Social support - appraisal: she was directly motivated by her allied health, doctor and family, directly to keep pushing on and encouraging, having this type of support network is valuable in encouraging and maintaining dietary behaviour changes (P09; line 165)[17:38 – time]
P09	And just even, you know I’ve got three daughters, so saying to them, “okay this is, this is in your profile now, um, so you need to be aware, you need to tell your doctor that this is now part of your story, so they can be…-” the youngest one is forty-one, so, you know, you have to be really, watching this now as well, as part of you know, where you’re at because you know, um, there’s a fairly st…	Motivational	Ownership of health	Ownership of health: Self-identity: the participant recognises how type 2 diabetes has a strong familial trait, therefore encourages her daughters to be caution. Accepting her role, and actively reaching out to others to be careful. Accepting responsibility of her role now to then advocate to others (P09; line 166)
P09	So my eldest brother, who has it, he’s on medication, and um, so on, so he’s suffered a bit of complications but um, but then that could also be his mindset of how he’s done it,	Motivational	Health motivation	Health motivation: the participant has witnessed her brother suffer complications due to type 2 diabetes and being on medication, which she recognised that his mindset was also a contributing factor to why it was poorly managed. Also her brother didn't have the support like she did (P09; line 169)
P09	and he might, he, he probably hasn’t had the support that I’ve had with that allied health, and the you know, through your GP, um cause you know, its gotta start there-	Motivational	Health motivation	Health motivation: the participant has witnessed her brother suffer complications due to type 2 diabetes and being on medication, which she recognised that his mindset was also a contributing factor to why it was poorly managed. Also her brother didn't have the support like she did (P09; line 169)
P09	Um, I guess, I guess when [doctors name] my doctor had put it out there that people have managed for 10 years without medication,	Motivational	Health motivation	Health motivation: medication the participant expressed how she does not want to go on medication for her diabetes, and therefore motivates her to manager her diabetes well (P09; line 173)
P09	that’s my thing, I really don't want to have to go on medication	Motivational	Health motivation	Health motivation: medication the participant expressed how she does not want to go on medication for her diabetes, and therefore motivates her to manager her diabetes well (P09; line 173)
P09	If I can keep on- I go to aqua aerobics twice a week, and um, then I go to this, the gym with the exercise physiologist and then we walk two mornings a week	Motivational	Beliefs	Beliefs: the participant expressed how she does not want to go on medication, so in her head, she believes that having her diet and exercise under control will therefore eliminate the possibility of going on medication (P09; line 175)
P09	So I figure, ah , if I keep up that line of exercise um, and, keep the dietary thing happening, I don’t, that’s, that’s, that’s my go-to thing in my head	Motivational	Extrinsic motivation	Motivation - extrinsic: the participant expressed that she wants to live and be around as a healthy person for her family and grandchildren, (P09; line 176)
P09	And I think and my family, I want to be here for years, as a healthy person, um to do the things with them that I can, and as the grandkids get older um, don’t be sort of this poor sad thing in the corner	Motivational	Extrinsic motivation	Motivation - extrinsic: the participant expressed that she wants to live and be around as a healthy person for her family and grandchildren, (P09; line 176)
P09	But you know, it is a great, uh, impetus to say to yourself, well you know, it’s- the balls in my court to a certain extent, and I think that’s what my doctor always used to say to, I’m going to tell you this one day, that now these levels are, that now I have to classify you as type 2 diabetic, but you are not to sort of think, you haven’t soldiered on to be able to push it back to you’re 70 bef…	Motivational	Intrinsic motivation	Motivation - intrinsic: recognises the 'ball is in her court' and she is in control of how she approaches this situation. It's almost as if she feels empowered that she has contrl of her condition and can do something about it (P09; line 182) [20:21 – time]
P09	So um who knows, maybe by the time I am 80, I still wont be on medication	Motivational	Health motivation	Health motivation: hoping that by the time she is 80, she still won't be on any medication (P09; line 184)
P09	Yeah, and I think that’s the sad thing because you now, you’ve got the tools to do something, so like get on with it really	Motivational	Perceived behavioural control	Perceived behavioural control: the participant knows she has the tools to change, and is provided with opportunities to help yourself, and therefore feels she can make the changes. She expresses how it is sad that other people are in denial and don't realise they are given these opportunities. She has a good mind set (P09; line 190)
P09	No, they’ve got to- people have got to have um, the impetus to do it, and so much of it is self-directed isn;t it, and I know from being at that Desmond meeting that day with some of these people, and they were saying, I’m going to really try harder now, just being in this room of people and hearing some positive comments on what people were doing, an, but some of them was like, it was like too h…	Motivational	Ownership of health	Ownership of health: Recognition of responsibility on health: recognises that you need to have the motivation to change, as it is very self-directed and although some people are able to adopt different behaviours, others find it too difficult (P09; line 196)
P09	I’m lucky I love cooking, and so I love doing it,		Emotion/feelings	Emotion: the participant loves cooking, and enjoys doing it, so that may giv eher some control over what she can eat, and considers herself lucky because of this (P09; line 199)
P09	It is, it is a very positive one	Motivational	Social influence	Social support - tangible: having a positive and supportive home environment allows the participant to be able to cook and have what she likes (P09; line 202)
P10	P10 - interview 34:02s			Theoretical Coding
P10	Yeah look I had uh, an annual, um, full blood check-up , and when I saw my GP uh, I had to delay, seeing the GP ah, I had something pop up, and when I rang and cancelled the appointment, the receptionist said, you know, its an urgent one so you do have to see him as soon as possible, and I said yeah yeah, in a weeks’ time that’s okay it was just something that pops up that I needed to do [coughs]…	Other	GP experience	Other - GP experience: Discusses process of diagnosis and seeing his GP. Referred to dietitian by his GP to disuess any dietary issues (P10; line 7)
P10	So I um, I was staying at my daughters place, because I was in a caravan and on the road travelling, after I’d been retired, so I rang the local dietitian and the area we were in, the dietitian only goes there once a fortnight not available, uh so I rang one that’s about 10 or 15 kilometres away, because its in a country type area-	Other	Dietitian experience	Other - dietitian experience: on the road travelling, so chose a dietitian that was just local in the area, however specialised in diabetes which is good.(P10; line 8)
P10	And they said oh look we’ve had a cancellation tomorrow, so I went and saw a dietitian the following day, and explained my situation and uh gave her a copy of my care plan,	Other	Dietitian experience	Other - dietitian experience: on the road travelling, so chose a dietitian that was just local in the area, however specialised in diabetes which is good.(P10; line 8)
P10	um and she specialised specifically in diabetes and related disease to diabetes, so it was very simple, and this particular woman has been practising for, I dunno 15, 20 years, um,	Other	Dietitian experience	Other - dietitian experience: on the road travelling, so chose a dietitian that was just local in the area, however specialised in diabetes which is good.(P10; line 8)
P10	so she went through my current diet and asked me questions about various items that, how often I would eat them weekly and fortnightly or monthly, and um	Other	Dietitian experience	Other - dietitian experience: asking about dietary intake and how often he eats various items. (P10; line 12)
P10	Yup, my- when I finished work a year prior, my weight was around the 74, 75 kilos, and I’d increased to 79,		Past behaviour	Past behaviour: weight history, after retiring, the participant put on weight and recognised this was due to the nature of this work. P10, line 16
P10	and part of that was because I wasn’t active, although I had a clerical administrative type role, um, I worked at a care trade so I did a lot of walking around in the yard, and that type of thing, um, I wasn’t as active or perhaps even under the same amount of- you know, I didn’t have any work pressure-		Past behaviour	Past behaviour: recognises that beucase he used to walk around work therefore incidental activity, as this has stopped he has put on weight
P10	So consequently, I stacked on a couple of kegs- a couple of kilos,		Past behaviour	Past behaviour: recognises that beucase he used to walk around work therefore incidental activity, as this has stopped he has put on weight
P10	So, we worked out a dietary plan and um, eating habits, mainly the eating habits in that I would often just have a big breakfast and um nothing until tea time,	Other	Dietary advice received	Other - dietary advice received: should be having 3 main meals with snacks inbetween. Worked out a dietary plan that accomodates more regular meals
P10	and she said you know you should be eating uh breakfast, morning tea, lunch, afternoon tea and dinner,	Other	Dietary advice received	Other - dietary advice received: should be having 3 main meals with snacks inbetween. Worked out a dietary plan that accomodates more regular meals
P10	which when I was travelling was a bit of a problem because I’d often be driving and whenever I snacked previously, I’d have a muesli bar, and they’re a big bad no-no, choca-block of sugar,	Motivational	Knowledge generation	Knowledge generation: learning - would snack on a muesli bar for convenience while travelling on the road, however now recognises and has learnt that muesli bars are a "big no-no" as they contain high amounts of sugar.
P10	So she worked a dietary plan out, and gave me an app called food switch, which is from one of the univer- Macquarie University or something, one of those	Other	Dietary advice received	Other - dietary advice received: suggested the app FoodSwitch
P10	And I started to use the food switch app when we were at the supermarket,	Volitional	Action planning	Action planning: When he went to the supermarket, he used the FoodSwitch app
P10	and uh my partner was on board with helping monitor the diabetes, so whenever we bought anything that was packaged, we would check the sugar and salt content	Motivational	Social influence	Social support - tangible: partner is on board helping the participant monitor his diabetes, and when they go grocery shopping they both use the FoodSwitch app.
P10	And it was quite interesting because one the – I had to start eating yogurt, and I thought oh I’ll just get a flavoured one that’ll be nice,			Emotion: initally thought it would be nice to have fruit yogurt, then refer to P10; line 28
P10	although she said specifically eat Greek yogurt, I thought yeah Greek yogurt with a bit of flavour in it…	Motivational	Knowledge generation	Knowledge generation: intially thought that any type of yogurt would be okay to have, therefore intended to have the fruit yogurt, but soon learnt, through the FoodSwitch app, that fruit yogurt is high in sugar and fat (P10; line 28)
P10	Nope, when I checked them on the food switch app, they were too high in sugar, or fat content		Attitude	Attitude: However after using the FoodSwitch app, he identified that the fruit yogurts were high in sugar, or fat, therefore demonstrating his learning, and recognision that the sugar/fat is not good for his condition, therefore influencing his dietary choices
P10	So from there, as I went along, um, I’ve learnt what, [pause] what I can eat and what I cant eat,	Motivational	Knowledge generation	Knowledge generation: states he as learnt what he can and can't eat
P10	And um, if I decide I wanna have a spoiler or a dessert every now and again I will, um although it’s not in the meal plan or the correct dietary eating habit		Attitude	Attitude: mindful and aware of eating habits
P10	Um I'll have a spoil provided its not daily or weekly, uh it shouldn’t be a problem		Attitude	Attitude: understands the foods he should/shouldn't be eating, and is aware that he can have a treat to eat, as long as its not very often. Having awareness, being mindful of food choices
P10	Oh, sorry to interrupt you, one other thing was um, alcohol, um, she said you’re not suppose to- she said you shouldn’t drink more than 200 mils of wine daily, and I had to have it with food, and no more than 5 times a week, 2 days off, the alcohol, um,	Other	Dietary advice received	Other - dietary advice received: to consume alcohol with food
P10	I was drinking you know, wine while I was preparing a meal, and she said no what you should do, you should eat first, so even if its nibblies with just tzatziki or humus, I should eat, you know, some uh, some dried biccies with those, um before I have alcohol, or you know, yeah, so the alcohol can be absorbed through it-	Other	Dietary advice received	Other - dietary advice received: dietitian providing strategies on ways to manage safe alcohol intake, this allows the participant to still consume alcohol, in moderation and to be safe for his body (P10; line 34)
P10	I was drinking you know, wine while I was preparing a meal, and she said no what you should do, you should eat first, so even if its nibblies with just tzatziki or humus, I should eat, you know, some uh, some dried biccies with those, um before I have alcohol, or you know, yeah, so the alcohol can be absorbed through it-	Other	Dietary advice received	Other - dietary advice received: dietitian providing strategies on ways to manage safe alcohol intake, this allows the participant to still consume alcohol, in moderation and to be safe for his body (P10; line 34)
P10	Um, moderate changes, in that it was over the Christmas period. I had the blood test in, I think it was October-November, so we were already eating um, with travelling, we were eating a lot of salads, mostly because its easy to prepare in a caravan than it is to do vegetable type meal. So, I ate plenty of salads,	Motivational	Perceived behavioural control	Perceived behavioural control: the participant states how when travelling, it is easy to consume salads as they're easy to prepare in the caravan. Therefore he ate plenty of salads. (P10; line 39)
P10	and um he mentioned to cut back on alcohol, which I did, but I wasn’t eating, I was having it while I was preparing dinner,	Other	GP experience	Other - GP experience - Doctor advice: the participant was advised to cut back on his alcohol, so he did. However it wasn’t until he saw his dietitian that he was informed he should be consuming alcohol with food and not on an empty stomach (P10; line 33) [9:07 – time]
P10	and the dietitian also uh, when I went and saw them, told me the size of the meal, you know, previously I was having a 250- or 300-gram steak, or chicken fillet, or something like that, whereas she said you shouldn’t be eating any bigger than the palm of your hand	Other	Dietary advice received	Other - dietary advice received: dietitian provided examples of food choices, portion sizes of meat. Use to have bigger portions of steak, chicken, however how uses the strategy of palm of hand, so now the participant is able to consume a more appropriate serving of meat using this strategy (P10; line 42-43)
P10	and now I am aware of what I should eat, and my blood sugar is, you know, regularly around the six mark, uh the last couple have been 5 point 3 and 5 point 4, which I am very happy with so yeah	Motivational	Knowledge generation	Knowledge generation: learning - being aware of what he can and cannot eat, he is now able to recognise and make conscious decisions of his eating, to consume foods that are beneficial to his diagnosis, and his blood tests have proved this and he is happy with the results of this too (P10; line 47)
P10	I thought, ah, bugger. Because I’ve come across- working in the car industry, my role was uh, a business manager, so when somebody paid for a vehicle or finances a vehicle, I saw them. So, it wasn’t unusual to see four or five-hundred customers a month, and you know, 80 to 100 of them twice, you know, once when they purchase the vehicle and once when they picked it up. And, over the journey, I’m …	Motivational	Background knowledge	Background Knowledge: had some idea of what diabetes was given his work experiences and talking to people, however not an extensive amount (P10; line 49)
P10	So, when he said type 2, I said “hmm is that insulin or dietary?” And he said dietary with medication, and I [chuckled], oh that’s good, I’m not real big on giving myself a needle	Motivational	Beliefs	Beliefs about outcomes: the participant was relieved that he wasn't type 1 diabetic as he doesn’t like giving himself needles (P10; line 52)
P10	Yeah, I dodged a bullet there I didn’t end up with the nasty one,	Motivational	Beliefs	Beliefs about outcomes: participant felt he "dodged a bullet" P10; line 53, because he didn’t get type 1 diabetes. His understanding of type 1 diabetes made him feel relieved
P10	Cause I know, I had a friend in the 80s and 90s and she was a diabetic, uh insulin dependent, and for the first few months would go to the GP daily for a shot, uh until she mastered the art of giving herself a shot, and that was when it was a needle, these days I think its more a [pause] plunger type thing	Motivational	Background knowledge	Background knowledge: prior experience, his friend had type 1 diabetes, refer to P10; line 51. [11:49 – time]
P10	Uh, it was probably 2 weeks before I was able to contact one	Other	context	Other - context, motivation to see a dietitian: about 2 weeks until he was able to contact a dietitian. So there was only a short period of time between diagnosis and dietitian consultation.
P10	Oh, it was more um, making me aware of what I could eat, um, and what I couldn’t eat, and also the quantities,	Other	Dietary advice received	Other - dietary advice received: dietitian just made his aware of foods he can and couldn’t eat. Cooking suggestions, different brand names, steer away from pies and pastries. However, how did the dietitian actually get him to adopt these changes? This should have been further probed in your interview. It is more so increasing knowledge and hoping the patient adopts this,
P10	Um, I’ve never been a big white potato eater, I’ve always been a sweet potato eater, um and once again she said, look white potatoes you can eat them, uh, this brand- and told me the brands that were the best,	Other	Dietary advice received	Other - dietary advice received: dietitian just made his aware of foods he can and couldn’t eat. Cooking suggestions, different brand names, steer away from pies and pastries. However, how did the dietitian actually get him to adopt these changes? This should have been further probed in your interview. It is more so increasing knowledge and hoping the patient adopts this,
P10	Or um you know, you can find the ones that are low in salt, um, But sweet potato would be better and the best way to cook them would be to steam them or roast them in you know, a minimum amount of olive oil. And use olive oil, not fat, and use virgin olive oil and not just general olive oil,	Other	Dietary advice received	Other - dietary advice received: dietitian just made his aware of foods he can and couldn’t eat. Cooking suggestions, different brand names, steer away from pies and pastries. However, how did the dietitian actually get him to adopt these changes? This should have been further probed in your interview. It is more so increasing knowledge and hoping the patient adopts this,
P10	Um, and I asked whether I should use butter or margarine, and she said look the jury is still out on that, on either one, but just keep the quantity down, um, you know,	Other	Dietary advice received	Other - dietary advice received: dietitian just made his aware of foods he can and couldn’t eat. Cooking suggestions, different brand names, steer away from pies and pastries. However, how did the dietitian actually get him to adopt these changes? This should have been further probed in your interview. It is more so increasing knowledge and hoping the patient adopts this,
P10	And for your snacks, vita-wheat but the ones that are multigrain. And toast, if you want bread, um that’s fine, certainly no white, but multigrain bread, not wholemeal. Um, the grains, anything that’s got lots of grains in it, was on the ok side of the ledger, Never ate pies or pasties, she said they’re definitely a no-no, she said anything with pastry in it, stay away from. Um, you know, and wit…	Other	Dietary advice received	Other - dietary advice received: dietitian just made his aware of foods he can and couldn’t eat. Cooking suggestions, different brand names, steer away from pies and pastries. However, how did the dietitian actually get him to adopt these changes? This should have been further probed in your interview. It is more so increasing knowledge and hoping the patient adopts this,
P10	and uh eating regularly rather than just in the morning and afternoon. and grazing, um, things like apples, um I was a big banana eater and she said you know one a day- one small one a day is plenty, not a big one, like one in the morning one not the afternoon	Other	Dietary advice received	Other - dietary advice received: dietitian just made his aware of foods he can and couldn’t eat. Cooking suggestions, different brand names, steer away from pies and pastries. However, how did the dietitian actually get him to adopt these changes? This should have been further probed in your interview. It is more so increasing knowledge and hoping the patient adopts this,
P10	So, I had to change the eating habit, um to facilitate getting things in line	Motivational	Beliefs	Beliefs: the participant understood that he had to change his eating habits in order to get things in line
P10	Yeah, being diligent in the supermarket,	Volitional	Action planning	Action planning: used the FoodSwitch app when at the supermarket
P10	that’s one of the things that uh, was probably [pause] the most- aw I’d say challenging but not most challenging, but challenging in remember to eat, um something in the morning and then something in the afternoon		Habits	Habits: this participant didn’t eat any mid-meal snacks, therefore having to remember to eat was a challenge for him. And a way he approached this when trying to remember to regularly eat stemmed back to his old working days where there was a schedule that had to be done every 2 hours, which just so happens to almost fall inline with meals and mid-meals. Therefore resorting back to this approach …
P10	Lunch wasn’t a problem because I can prepare lunch and- or have lunch without a worry but remembering at sort of 10 or 11 o’clock to have something to eat, and then again at sort of 3 o’clock, having something it eat,		Habits	Habits: usually prepares lunch and already in the routine of that, therefore he didn’t have to worry about lunch. (P10; line 76)
P10	it seemed to be I was eating all day		Attitude	Attitude: adopting new dietary behaviours such as having more frequent meals was uncommon to him, so initally he felt as though he was contantly eating
P10	um and even now, I might miss one of those, uh I might have 4 meals a deal instead of 5, but I check my bloods regularly and so long as they’re in line I know I’m heading in the right direction and uh	Motivational	Beliefs	Beliefs: having blood readings that were in line, meant that his dietary intake wasn't doing any harm
P10	yeah then you know, I’ve dropped I’m now 72 kilos, so, I need to, to get to where, the BMI my doctor and dietitian recommend, I’ve gotta be down to 69, but part of the problem is I look a bit gaunt in the face, so if I’m a little bit over their recommended BMI, then so be it		Attitude	Attitude: towards his weight, participant is aware of the fact that both his dietitian and doctor have recommended him to lose weight to be in a certain BMI, however he feels gaunt in the face and therefore is not focused on losing any more weight, based on his physical appearance
P10	So long as everything else ticks the right boxes, ill just keep battling along		Attitude	Attitude: the particpant refers to his changes as battling along, therefore he is motivated to continue with the changes he's made as long as its ticking all the right boxes.
P10	so I had to switch me brain on to remind me, that at 10 o’clock, even if I wasn’t hungry, you still gotta have something to eat	Volitional	Action planning	Action planning: actively telling himself to eat at 10am even if he wasn’t hungry (P10; line 83)
P10	So it was, as I said, a challenge, and even now, there are days if I’m working out in the garden and doing something, I simply forget-		Habits	Habit formation: Having the mid-meal snacks hasn't become a habit yet, as he is still having to consciously think about when to have his meals, and at times can forget if he is out gardening or doing other tasks. (P10; line 85)
P10	And I just returned from a month overseas and I was on a tour for 2 weeks in turkey and 2 weeks in Egypt, and, you know, at times we were on a bus or walking around ruins, and remember that I had to eat was tricky, but I tried to carry an apple in my backpack and gnaw on that while I was walking around or in the bus or whatever			Implicit process: forgetting to eat meals therefore these implicit processes have not developed and there needs to be a lot more external forces or stimuli in order for him to remember to eat mid meals (P10; line 87)
P10	So I managed to, it was a bit hotched-potched but the bulk of the days I ate 5 times,		Habits	Habits: Although he was away from a normal schedule, the participant still managed to eat 5 times on most days, indicating he still tried to stick to his diet
P10	Being on a tour, you eat at a lot of buffets, and buffets, you’ve got no idea on particularly the salt content, and I had a case of diarrhoea, and I was eating in the morning, mashed white potato, but unfortunately in Egypt, it was salt and mashed potato, not potato with salt	Other	context	Other - eating whilst overseas
P10	So yeah it was, I knew some of the things I was eating were high in some of the stuff I shouldn’t have, i.e. salt	Motivational	Perceived barriers	Perceived barriers: he aware that the foods that were available to him on his holiday were high in things he shouldn't eat, for example salt. However, when asked if he avoided these foods, he stated he had no other option to eat them (P10; line 101)
P10	Well I had no option but to eat them because um, we were on a cruise on the Nile, when I say a cruise I mean 80-odd people on a boat, um and the, I had a choice of white rice which was fine I ate that when I could, but there was some mornings where there wasn’t white rice, there was only potato with melted cheese on top, so I could get rid of the cheese and just eat the potato, but once the diarr…	Motivational	Perceived behavioural control	Perceived behavioural control: given the circumstance of being overseas, the participant believed he had no option but to eat the foods that he knew were not good for him. (P10; line 96)
P10	Yeah, uh, probably the uh, quantity, the amount I should eat per meal	Other	Dietary advice received	Other - dietary advice received: P10 found the dietitian's recommendation of portion control was most helpful to him. Providing practical, easy to understand information was helpful in understanding how much he should eat. (P10; line 104)
P10	Whereas you know, I was eating before a big piece of protein and a plate pile high of vegetables or salad, I’m now cutting down on the portion size with the protein, and when I’m eating salad I’m eating a reasonable amount of salad just to fill myself up	Motivational	Knowledge generation	Knowledge generation: learning - learning: previously ate large portion of protein, with a lot of vegetables. However now understands that he should only be having small portions of meat and has implemented this into his diet now. (P10; line 105)
P10	And the same with eating vegetables and making sure that I eat the right vegetables or, once again the right quantity, and because white potato, eating the best potato for me, and I also know that I’m not just being willy-nilly		Attitude	Attitude: eats vegetables and the correct potatoes that are "best potato for me". The participant is aware that certain types of starchy vegetbales should be eaten in small quantities, and therefore implements this into his dietary behaviours, from beign aware of what is good and not so good (P10; line 106)
P10	But, tuna that’s in brine, in fresh water, not tuna that’s flavoured. Which can be a little bit boring, but if I sprinkle some curry powder or pepper on it, it gives it a little bit of flavour, so yeah things like that,	Motivational	Knowledge generation	Knowledge generation: learning - shows his understanding that he should have tuna in fresh water rather than flavoured
P10	Just more the portion control and also keeping an eye on what I’m actually eating,	Other		Other - ?
P10	and things like peanut butter, she said you know, get the peanut butter that’s the lowest in fat and salt content, it should be a natural peanut butter, and one that, if you can see the oil on top, generally that’s a better one than some of the processed one, so peanut butter has become my friend	Other	Dietary changes made	Other - dietary changes made: now consumes peanut butter, ensuring it is natural and not processed. Almost like a learning process, becoming accustomed to it
P10	And vegemite, no-no		Attitude	Attitude: vegemite is a 'no-no' as it is high in salt, therefore does not have vegemite anymore
P10	Oh yeah, look I’ve gotta tell myself, that- I know it’s good for me so even if it is boring,		Attitude	Attitude: conscious process, actively tells himself that the new dietary changes are good for him for and beneficial, therefore he consumes them even if they are 'boring'
P10	or you know, I’d like something extra, to add a bit of extra taste, but um, I use it anyway, and if I’m making a salad sandwich, I put some coriander or basil in it or something like that just for a bit of extra flavour	Volitional	Action planning	Action planning: participant has been adding herbs to his meals to enhance flavours so they aren't bland, therefore increasing his likliness to eat the healthier options
P10	You know that’s one of the things she did say to me, use um, use your herbs if you need flavour and that’ll help you out	Other	Dietary advice received	Other - dietary advice received: the dietitian recommended that he use herbs if he would like more flavours
P10	So I’ve become accustomed to it, and it’s not, because I wasn’t a big, high in pasty type eater and hamburgers and that type of thing, you know, I’m not, craving for that type of thing	Motivational	Knowledge generation	Knowledge generation: learning - has now become accustomed to having herbs with his meals
P10	I might have eaten a hamburger, maybe once every couple of months		Past behaviour	Past behaviour: does not consume burgers often, highlights that he isn't a regular fast food eater
P10	Yeah I’m not a big take away person. I mean takeaway to me was, half a dozen times a year, maximum		Past behaviour	Past behaviour: this participant didn't used to have much take away, therefore wasn't an issues to be avoiding these type of foods that aren't good for him and that are usually recommended to avoid anyway
P10	But if I have takeaway now, I know what to avoid, and what, what is going to be the least harmful	Motivational	Knowledge generation	Knowledge generation: learning - is now aware of what foods to avoid if he did have take away, and ensuring he had foods that are the least harmful
P10	Yeah,	Motivational	Health motivation	Health motivation: participant agrees that a lot of his motivation stems from wanting to consume foods that are good for him and therefore able to manage his diabetes (P10; line 125)
P10	Nope, no, no, I’ve seen her, three or four times, I saw her after the first occasion I saw her 3 months later, 3 months later, 6 months later, and now, I’m due to see her again in January so 12 months later,	Other	Dietitian experience	Other - dietitian experience: participant talks about how often he has seen his dietitian
P10	Nah, nah look she’s an exceptionally, exceptionally thorough, and does a lot of, what’s the word, puts the research, or you know, she specified in, or, for me she didn’t do a specific diet up, cause she said you know if you keep on track of what you’re doing, you don’t need a specific diet,	Other	Dietitian experience	Other - dietitian experience: the participant states his dietitian was thorough, and didn’t have to do a specific diet up for him, as the dietitian believed he was on track. [26:32 – time]
P10	She said look there’s lots of people that find it hard to go out and change their dietary plan, from your weight reduction and the, you know, next set of bloods and so forth, she said, obviously you and your partner are on track, [name] is looking after you, you’re looking after yourself also, so, if you want to I can do a dietary plan up, but um, she said at this point, its probably not required	Motivational	Social influence	Social support - appraisal: Positive reinforcement: the dietitian was encouraging and provided feedback to indicate the participant was doing well, recognised he had good support from his wife too, and stated that she could do up a dietary plan for him, however it was not necessary. So still provided the participant with options,
P10	she said you’ve been as good as can be, without sitting on your shoulder and watching everything that you do do, um, you’ve obviously done enough right that you’re in the right direction and you’ve got the right mindset	Motivational	Social influence	Social support - appraisal: Positive reinforcement: the dietitian was positive with the participant, indicating that he is going in the right direction, and also has the right mindset
P10	Oh, look I was happy with that, and because I was checking me bloods regularly and I’d actually had another blood test before seeing her, and all of the other bloods were in line, and, you know, my GP said look where you’re sitting now, he said I expected things to come down with your fats and triglycerides and so forth, he said however they’ve come down lower than I thought so, you’ve gotta be d…	Motivational	Social influence	Social support - appraisal: Positive reinforcement: the GP was pleased with the participants progress, as looking at his blood tests he was going much better than expected
P10	And I’ve been seeing him for, 20 years, so he isn’t a doctor that mucks around, he is just straight down the line	Other	GP experience	Other - GP experience: has been seeing his GP for many years, therefore has maintained a good relationship with him and trusts his advice and style of delivering information
P10	You know, he doesn’t fluff things up or make it sound, oh you know, like you might be heading in the right direction or anything like that, he said that its either black or white, you’re either doing it wrong or you’re doing it right		Individual difference factors	Individual difference factors: preference of information delivery -the participant liked that his GP was direct, and doesn’t fludd around, things are black and white with him and he prefers this type of information delivery.
P10	No, not so much with the dietitian, um, whenever I travel now, whenever I’m flying, I’ll order a diabetic meal, which is simple, just tick the box, go onto the website on the QANTAS room and it’ll telling me yep I can get it	Volitional	Action planning	Action planning: now orders special diabetic meals when travelling, found ways to manage this. However has recognised that not all the foods are good for him. However the participant has now learnt what foods he can and cannot have, so he is able to manage this.
P10	Uh, however in the last experience we had it, um, 1- 2- 3- 4 flights with Emirates, the actual main course was perfect, it was um steamed chicken, um with some veggie and so forth which was great, however the dessert was watermelon and cantaloupe, or rockmelon			Action planning: now orders special diabetic meals when travelling, found ways to manage this. However has recognised that not all the foods are good for him. However the participant has now learnt what foods he can and cannot have, so he is able to manage this.
P10	Watermelon is a big no-no,		Attitude	Attitude: aware that watermelon and other fruits can be a 'no-no', therefore doesn't consume them
P10	And I’ve gone, yeah okay, thank you for the bread roll but I can’t eat the other one	Motivational	Perceived behavioural control	Perceived behavioural control: aware of foods he can and cannot have, therefore doesn't eat the jam '
P10	So even little things like that, um, that, because I was travelling, I said to her, “any hints?” and she said just go on and just order a diabetic meal, and I thought, ‘I’ve never done- oh okay” so I jumped on the website, piece of cake, easy	Volitional	Action planning	Action planning: dietitian provided the hint of choosing diabetic meals over normal meals when travelling, therefore planning ahead
P10	But then when I get it, its half good for me and half not			Action planning: dietitian provided the hint of choosing diabetic meals over normal meals when travelling, therefore planning ahead
P10	At least I know what I can do	Motivational	Perceived behavioural control	Perceived behavioural control: is now aware of what he can and can't do, therefore is able to manage his meals, even if presented with things he shouldn't eat, and stick to his diet
P10	And water, gotta drink lots and lots and lots of water, minimum 2 litres a day	Other	Dietary advice received	Other - dietary advice received: has to drink a lot of water, 2L a day
P10	Yeah look that’s no stress at all, when I first saw the, initial diabetes research, I thought yeah I’m happy to do that, and the same with this you know, if something that you put in a journal or a book, something that you post anywhere, if somebody reads it and goes, oh that’s a good idea, then yeah. I’ll help somebody else,			Referring to 3D study
P11	P11 - interview 24:27s			Theoretical Coding
P11	Okay um, what was the experience like?	Other	Diagnosis	Other - diagnosis: the participant was shocked when she received her diabetes diagnosis, she was worried this would eventuate into T1D. Although this is not accurate, it indicates how she didn’t want her condition to progress to something worse. (P11; line 7-11)
P11	type 1	Other	Diagnosis	Other - diagnosis: the participant was shocked when she received her diabetes diagnosis, she was worried this would eventuate into T1D. Although this is not accurate, it indicates how she didn’t want her condition to progress to something worse. (P11; line 7-11)
P11	But yeah, like I had a few friends who had been diagnosed so it wasn’t totally unexpected	Other	Diagnosis	Other - diagnosis: the participant was shocked when she received her diabetes diagnosis, she was worried this would eventuate into T1D. Although this is not accurate, it indicates how she didn’t want her condition to progress to something worse. (P11; line 7-11)
P11	Big, because I’ve always done exactly what I pleased and so I was eating and drinking what ever and uh, that all had to do a big 3-60 straight away		Past behaviour	Past behaviours: she had to make big changes to her life as she was eating and drinking as she pleased, and had to turn that all around straight away. (P11; line 11)
P11	And also having to take tablets every day, when I don’t take you know up to that point I hadn’t taken any tablets at all, ever so yeah that was the biggest change, like I have to take three tablets a day and yeah, and just trust that you know, medical professionals know what they’re doing for me	Motivational	Social influence	Social influence - trust in healthcare provider: the participant stated that she had trust in the medical professionals to know what they're doing for her. Up until her diagnosis, she didn’t need to take any tablets or medication, then having to take 3 a day, she states how she did it as she had trust in her GP that that was what she had to do, therefore she did it. (P11; line 13)
P11	Yeah, when I was first diagnosed that was like part of the package to go see a dietitian and a podiatrist, um there was three of four different things in there, but yeah, the dietitian was um just down at the local chemist, I made an appointment and she meets people out there	Other	Referral process	Other - referral process: P11 saw a dietitian through the CDM, there was one at her local chemist. She states that her GP would have organised it for her (P11; line 15)
P11	Okay, um that was recommended by your GP then was it?	Other	Referral process	Other - referral process: P11 saw a dietitian through the CDM, there was one at her local chemist. She states that her GP would have organised it for her (P11; line 15)
P11	Yeah, I think it was, might have been organised by her because when you get diagnosed you then go and see the nurse she talks you through everything and then she tells you, you know you have to see this one, that one and the other one, so,	Other	Referral process	Other - referral process: P11 saw a dietitian through the CDM, there was one at her local chemist. She states that her GP would have organised it for her (P11; line 15)
P11	Well I, you know, realised I needed to lose some weight because, and she said you know like the more weight you lose the better outcomes, and my drinking choice at the time was rum and coke, which I’ve been you know drinking for my whole adult like, not excessively but that was my drink of choice, so that stopped straight away, because I knew how much sugar there was in the rum and the coke,	Motivational	Health motivation	Health motivation: The participant stopped her rum and coke immediately, even though she had been drinking it for her whole adult life, because she knew how much sugar was in it and given her diabetes diagnosis, she did not want to continue having this drink. She also stated that she automatically stopped having junk food or soft drinks and started to eat only healthy choices. Note: However why d…
P11	so I changed to white wine, which I don’t really like that much so now I hardly drink at all, but uh,	Motivational	Health motivation	Health motivation: The participant stopped her rum and coke immediately, even though she had been drinking it for her whole adult life, because she knew how much sugar was in it and given her diabetes diagnosis, she did not want to continue having this drink. She also stated that she automatically stopped having junk food or soft drinks and started to eat only healthy choices. Note: However why d…
P11	and also I just you know if I felt like a cream bun or a can of soft drink or anything I just have it, where as I just automatically stopped all of that and started to eat only healthy choices	Motivational	Health motivation	Health motivation: The participant stopped her rum and coke immediately, even though she had been drinking it for her whole adult life, because she knew how much sugar was in it and given her diabetes diagnosis, she did not want to continue having this drink. She also stated that she automatically stopped having junk food or soft drinks and started to eat only healthy choices. Note: However why d…
P11	Yep, I’ve gotten away with it for a long time so its time to stop now	Motivational	Health motivation	Health motivation: a diagnosis of T2D was the wake up call to stop her unhealthy eating/drinking behaviours (P11; line 25)
P11	Um, yeah she was pretty good, but I mean, you know all the stuff that she was saying is pretty much common sense anyway and um,	Motivational	Background knowledge	Background knowledge: The participant says how most of what her dietitian said was common sense, and as an adult, "you're intellegent to know what's good and bad going into your mouth" so why did it take a diabeted diagnosis to figure this out! (P11; line 27)
P11	she you know, she’d say, have 5 crackers at lunch or morning tea, whereas I don’t have morning tea anyway, you know what I mean, I only eat three times a day and as an adult, she sort of, you know, you’re intelligent to know what’s good and bad going into your mouth,	Other	Dietitian experience	Other - dietitian experience: The participant expresses how her dietitian wasn’t too helpful, as she recommended P11 to have morning tea, having crackers, however P11 only had three meals a day and didn’t have morning tea. I think that P11 missed the point of what her dietitian was trying to do. Individuals with diabetes need to spread their carbohydrates throughout the day, rather than having 3 …
P11	So whether or not she was just not the best one that I say, I do not know, but yeah she sort of didn’t really give me a, you know, any set plan or anything, she just sort of, you know I remember bringing home a piece of paper and it had 5 crackers for morning tea, and I laughed, oh goodness, yeah, so yeah, in my case it wasn’t all that helpful, but I’m sure it would be for people who had no idea …	Individual difference factors	Individual difference factors	Other - dietitian experience: the participant states how her dietitian may not have been the best one for her, and she remembers just going home with a piece of paper that said have 5 crackers for morning tea. She would have rathered a meal plan, or been educated on how to make healthier meals, rather than just "dont eat sugar and don't eat that". These are things she could figure out for herself…
P11	So what were you expecting to get from the dietitian?	Individual difference factors	Individual difference factors	Other - dietitian experience: the participant states how her dietitian may not have been the best one for her, and she remembers just going home with a piece of paper that said have 5 crackers for morning tea. She would have rathered a meal plan, or been educated on how to make healthier meals, rather than just "dont eat sugar and don't eat that". These are things she could figure out for herself…
P11	Um, I thought she might have given me menu plans, or something that uh, you know, how to make healthier meals or just, yeah, rather than just don’t each sugar and don’t eat that, you know, I could work that out for myself, but yeah just I dunno, I dunno what I was expecting to be honest, but yeah	Individual difference factors	Individual difference factors	Other - dietitian experience: the participant states how her dietitian may not have been the best one for her, and she remembers just going home with a piece of paper that said have 5 crackers for morning tea. She would have rathered a meal plan, or been educated on how to make healthier meals, rather than just "dont eat sugar and don't eat that". These are things she could figure out for herself…
P11	the only answer I still don’t know is whether eventually, cause you know, I was diagnosed a year or two ago, and whether I’ll eventually be able to come off the tablets and say, because everything has been perfect you know what I mean, all my bloods and everything have stayed perfect, and I test myself every morning and uh, I still don’t know whether you know at some point she’ll say come off the…			Outcomes of behaviour: the participant says her bloods and everything have stayed perfect, she tests herself everymorning therefore is managing her diabetes well. It is interesting that her GP hasn't told her that she can eventually come off her medication if her diabetes is under control. She feels as though she hasn't received a straight answer about this. She doesn't know whether this is somet…
P11	Yeah, yeah because I’ve got psoriatic arthritis as well and yeah, so I’m there all the time, even you know getting a script or taking back a blood test or, yeah, I see her all the time	Other	GP experience	Other - GP experience: the participant sees her GP frequently (P11; line 38)
P11	Just cutting out all of the junk that I used to eat, and eating, eating healthy, more salads, more veggies,	Other	Dietary changes made	Other - dietary changes made: cut out all the junk food she used to eat and now eats healthy, eating more salads and vegetables (P11; line 40)
P11	I’d already been told not to eat meat by my skin specialist, so uh I was already on chicken, white meat is the only meat that I eat, and uhm,	Other	Dietary advice received	Other - dietary advice received: her skin specialist informed her to remove meat from her diet so she was only having chicken and stated that white meat is the only meat she can eat.
P11	yeah just lots more fruit and veggies instead of a biscuit or, you know, instead of something sweet I’ve learnt to appreciate savory, put it that way		Habits	Habit formation: example of making changes, and then choosing these foods routinly leads to a change in taste, or better appreciation for these type sof foods
P11	Yeah, and even yesterday, what did someone give me yesterday, oh my daughter had one of those skinny cans of sugarless lemonade, and she said ‘oh this is sugarless mum have a sip’ and it was really hot and I thought oh okay, and I had a sip and I went, ‘if that’s sugarless I’ll eat my head’ haha, like it was so sweet to the taste because I don’t have any sugar anymore, so yeah			The participant explains how her taste preferences have now changed over time as she has reduced her sugar intake, and now sweet food is quite overpowering as she is not used to it anymore. Reassuring patients that over time things can change and get better might be beneficial for dietitians to explain to their patients which can help with sugar cravings etc
P11	Yeah so, I’ve lost the weight by doing all this and um, yeah so that’s a benefit			Outcomes of behaviour: the participant says how losing weight has been a benefit, and she has lost all this weight due to changing her dietary behaviours as she cannot exercise because of her psoriatic arthritis (P11; line 47-49)
P11	Okay, yep			Outcomes of behaviour: the participant says how losing weight has been a benefit, and she has lost all this weight due to changing her dietary behaviours as she cannot exercise because of her psoriatic arthritis (P11; line 47-49)
P11	Because I can’t exercise too much because of the arthritis			Outcomes of behaviour: the participant says how losing weight has been a benefit, and she has lost all this weight due to changing her dietary behaviours as she cannot exercise because of her psoriatic arthritis (P11; line 47-49)
P11	Yeah, yeah I can do a short walk with my dog, and it hurts but I do it because I know I have to move [laughs]	Motivational	Intrinsic motivation	Motivation - intrinsic: Perceived behavioural control, self-efficacy, attitude: although the participant experiences pain while exercising, she still perseveres because she knows the benefits of exercise for her condition (P11; line 51)
P11	Well I don’t want to end up with type 1 diabetes, because my friend has it and she has to inject herself and my neighbour has it as well and they have to inject themselves all the time, and they’ve had crisis where they’ve had to go to hospital, and you know, I just never want to be at that point,	Motivational	Health motivation	Health motivation: the participant explains how she does not want to end up with T1D, as her friend and neighbour both have it, and she does not want to be injecting herself all the time. Note: Her motivation to come off all medications/not be on any medication might stem from her beliefs that being medicated for something means something is wrong. super overreaching but just a mental note I had.…
P11	um, you know, and this one is controllable with lifestyle changes so hopefully that is what I’ve done	Motivational	Beliefs	Beliefs: P11 states how she understands that T2D can be managed with lifestyle changes and she hopes this is what she has done (P11; line 54)
P11	Not really, I knew more about full on diabetes because I knew people with it, but um yeah, I, I knew it existed because I’ve heard people talk about it but no, it didn’t really get on my radar until they said it to me,	Motivational	Background knowledge	Background knowledge: the participant says how she didn’t know much about T2D before she was diagnosed but had more of an idea of what T1D was as her friend and neighbour had it.
P11	You know and they say how many people are undiagnosed, and its not something that you sort of go, ‘oh I’ll just go and check me for type 2’ its only when your health professional says, oh, you know your readings are whatever, and you’ve now officially got type 2 diabetes, and you go, ‘oh, okay’	Motivational	Social influence	Social influence - trust in healthcare provider: For P11, she says its not something you go and check to see whether you have T2D. She expressed how it isn't until your health professional says you're readings are high and you officially have type 2 diabetes and you think "oh okay". again this is another participant who puts a lot of trust in their GP to be the one responsible for informing them …
P11	Yeah		Emotion/feelings	Emotion/feeling - regarding diagnosis: the participant was surprised about her diagnosis (P11; line 59)
P11	Aw, probably not now, maybe um, my mums 92 and she’s 100% healthy, and she has a dietitian just because when your older different things happen in your body, so probably when I’m older I’ll reengage with one, I just need to know what I should be having now, but at the moment I think, I think I pretty well understand the concept of eating healthy	Motivational	Perceived behavioural control	Perceived behavioural control: P11 expresses how she feels she pretty well undertstands the concept of healthy eating and therefore would not go and see a dietitian again for her diabetes. She has a mother who is 92 and sees a dietitian and understands that as you get older, different things happen in your body therefore she says she will probably reengage with one when she is older. (P11; line 6…
P11	Nope, I haven’t gone back to them, its just in the forefront of my brain the whole time um, just to keep doing what I’m doing because I’m losing weight and feeling better, and keeping my bloods under control and you know, that [inaudible] you’re walking past a bakery and think oh jeeze I used to stop there and get a couple of English tarts,	Motivational	Intrinsic motivation	Motivation - intrinstic: P11 states how she hasn’t gone back to her old eating a habits, and it's in the forefront of her mind to continue doing what she is doing, as she is losing the weight, feeling better and her bloods are under control (P11; line 63)
P11	Um maybe you know, lots of pasta and rice, because I absolutely love pasta and rice so really just learning how often and what portions you know, made sense, rather than just ‘yes I’ll have my third helping of pasta because it’s delicious’ but, ‘no, I’ll have a small bit of that pasta and that will be it’ [laughs] and of course and your stomach shrinks you’re not wanting to fulfil it anymore anyw…	Volitional	Self-control	Self-control..Perceived behavioural control: the participant now understands that she should only have certain portions of pasta and therefore limits herself to that instead of overindulging like she used to (P11; line 68)
P11	so yeah, it’s cutting back on the amounts of your absolute favourites that um, that was hard at first,	Motivational	Perceived behavioural control	Perceived behavioural control: The participant says that at first it is hard to cut down on your favourite things, however as she is quite strong minded and actively thinks about her food choices, she is now able to restrain herself and control her dietary intake
P11	But you know you still get to eat it and you still get to enjoy it, but you can’t pig out on it	Motivational	Perceived behavioural control	Perceived behavioural control: the participant expresses her understanding that you can still enjoy the foods you like, however you can't "pig out on it", or overindulge. (P11; line 71)
P11	Well you’d be crazy not to be, I can’t understand you know, the others, how they just ignore it and they know, they know but they just, their brain can't just click onto doing the right thing	Motivational	Health motivation	Health motivation: the participant feels strongly about doing the right thing for your health, expressing how she cannot understand how other people can ignore it. She also mentions how their brain just cannot click onto doing the right thing, (P11; line 77)
P11	Probably being scared of my doctor who is an Indian lady [laughs]. If I’d gone and seen her and I hadn’t done the right thing she’d be really crossed [laughs]			Extrinsic motivation: Subjective norm: perceived pressure to do the right thing.... the participant states how she was scared of her doctor because if she had gone and not done the right thing, her GP would be really crossed. However in saying this, she was still very determined to address her diabetes (P11; line 83)
P11	And you know I love it when she goes ‘oh you’re doing excellently you’re my favourite patient’, you know,	Motivational	Social influence	Social support - appraisal: The GP is encouraging and P11 states how she loves it when her doctor goes "oh you're doing excellently, you're my favourite patient". Having this support and encouragement from her doctor would be very empowering and motivating to continue with her health improving behavious (P11; line 85)
P11	Yeah and just you know, like, I want to live as long as I can	Motivational	Health motivation	Health motivation: Very strong willed, and determined. Her attitude and perceptions of life and her diagnosis have really helped her to stick to her dietary changes.
P11	and you know, my dad died of Alzheimer’s and sort of saying that diabetes type things can link in there, and not 100% sure but there may be a link there, um, and then, mums 92 and she’s 100% healthy and she’s never drank, overeaten, you know grew up in the depression and very, very feudal and everything and yeah obviously it’s the way to go if you want a long life you know, even if its there for …	Motivational	Health motivation	Health motivation: The participant talks about her father who passed away from Alzheimers and there could be possible links with T2D to Alzheimers, therefore motivating her to change her lifestyle chioces. Also having a mother who has lived a long life also is motivation to live her life to the fullest and not have her mother lose another child (P11; line 87)
P11	Yeah, wanting to be around and wanting to you know, not doing anything that’s going to hasten your life is a fairly sensible track to take	Motivational	Health motivation	Health value: now that she has a diagnosis of T2D, and also taking into account her father and mothers history, she believes that it's fairly sensible to not do anything that will hasten your life (P11; line 89)
P11	The whole diabetes, industry shall we say, you know there’s support groups there’s meeting, there’s information days, its all really well run and uh, anything, any help you need is there, you know, it’s a very well organised- organisation that’s what it’s called.	Motivational	Social influence	Social support - informational: The participant expresses how she feels there is a lot of support out there and feels that the whole diabetes industry is really well run. However this also shows how she is able to recognise these support groups and use them to her advantage.
P11	And you know I’m managing mine really well, so I don’t have any great dramas, I mean, you can’t help people that can’t help themselves, so you know if someone’s not doing the right thing, you can’t be in their house watching them [laughs]	Motivational	Ownership of health	Ownership of health: Awareness/responsibility: the participant clearly expresses how it is up to the responsibility of the individual to do the right thing and look after themselves, and to take your own personal control of the situation. (P11; line 92-94)
P11	Yeah that’s hard, yep	Motivational	Ownership of health	Ownership of health: Awareness/responsibility: the participant clearly expresses how it is up to the responsibility of the individual to do the right thing and look after themselves, and to take your own personal control of the situation. (P11; line 92-94)
P11	so that’s why the numbers you know, like you know this ones type 2 diabetes, dead, sort of thing, its because they haven taken their own personal control of the situation, everybody is there to help them, everybody is there to tell them, but until their own brain tells them, ‘I’m going to do it for me’, yeah there’s nothing anyone can do you know	Motivational	Ownership of health	Ownership of health: Awareness/responsibility: the participant clearly expresses how it is up to the responsibility of the individual to do the right thing and look after themselves, and to take your own personal control of the situation. (P11; line 92-94)
P11	Yeah which is sort of what I am interested in looking at, you know, why people do and don’t necessarily change their behaviours, because as you said there is a lot of information out there but its how do we actually get people to change their behaviours and to realise yeah, the consequences			Suggestions made by the participant to help other people remember to stay on top of their diabetes…advocating self-managemnet
P11	Yeah that’s a tricky one I don’t know any answers to that [laughs]			Suggestions made by the participant to help other people remember to stay on top of their diabetes…advocating self-managemnet
P11	[laughs] That’s okay, that’s what I’m trying to figure out			Suggestions made by the participant to help other people remember to stay on top of their diabetes…advocating self-managemnet
P11	You’ve gotta want to take it, unless they did some sort of you know, delivery service of diabetic meals, you know, whether people that were, you know, had lazy brains so to speak, would take that up and say well then its out of my hands, its there for me to eat and I don’t have to think about it, um yeah,			Suggestions made by the participant to help other people remember to stay on top of their diabetes…advocating self-managemnet
P11	But then for example you said that you’ve got a friend she had that block of chocolate every night, trying to break those habits as well,			Suggestions made by the participant to help other people remember to stay on top of their diabetes…advocating self-managemnet
P11	Yeah that’s right, you’d have to have big place mats or something that says, ‘now do not go and eat chocolate!’ [laughs]			Suggestions made by the participant to help other people remember to stay on top of their diabetes…advocating self-managemnet
P11	Yeah, like a fridge magnet, something stuck on the fridge or little reminders or something			Suggestions made by the participant to help other people remember to stay on top of their diabetes…advocating self-managemnet
P11	Yeah, yeah,			Suggestions made by the participant to help other people remember to stay on top of their diabetes…advocating self-managemnet
P11	Yeah it must be hard to break those habits especially if its, you know, been going on for a long time too and especially you know, food is something you like to eat and enjoy so yeah it can be tricky			Suggestions made by the participant to help other people remember to stay on top of their diabetes…advocating self-managemnet
P11	Yeah its not a bad idea if you know, the diabetes association or the someone sent you know, fridge magnets that, you know, before you open the fridge, said this will be your reading if you eat this and this will be your reading if you eat that and your reading is above this then this is what will happen to you, that might be a good yeah tactic, [laughs] in real terms			Suggestions made by the participant to help other people remember to stay on top of their diabetes…advocating self-managemnet
P11	But yeah, I uh, yeah well see I didn’t ever go back to a dietitian but that’s just me, some people may need that guidance on a regular basis, and I think you only get one visit, and I mean I don’t know how much it costs to see a dietitian normally, but you only sort of get one visit when you’re diagnosed, and then cost could be a factor for some people as well	Other	Dietitian experience	Other - dietitian experience: fulfilled. The participant expresses how she understands that some people might been guidance from a dietitian on a regular basis, however she didn't feel the need to go back to the dietitian and therefore didn’t go.
P11	Yeah that’s just my personality, you know, I’m going to do it to the nth degree, a lot of people do it for the first couple of weeks and go, ehhh, [laughs]		Individual difference factors	Individual difference factors: the participant states how her personality is to do things to the nth degree, indicating her confidence in herself and motivation to improve her diabetes
P12	P12 - interview 24:40s			Theoretical Coding
P12	Yeah, um I wasn’t surprised, quite honestly, because diabetes is riffed through our family so um, I just basically went to the doctor about something, mentioned that my brother wasn’t well and had this and that wrong with him, and he sent me for a few blood tests and I came back to him and he said do you realise you’re diabetic and I say, ah no, and basically it just went from there,	Other	Diagnosis	Other - diagnosis: the participant wasn’t surprised about their diabetes diagnosis as she has a family history off it. (P12; line 7)
P12	And as I said I wasn’t surprised at all, I just thought, well its on the cards so its gonna happen one day, but that was about it really	Other	Diagnosis	Other - diagnosis: the participant knew that diabetes was on the cards due to her family history of it, so she wasn’t surprised when she got her diagnosis. (P12; line 8)
P12	Um, I think it was only about 5 days,	Other	Referral process	Other - referral process: saw a dietitian quickly after her diagnosis, about 5 days (P12; line 12)
P12	Um, unfortunately I didn’t find her very education at all. I went in there and explained that I had type 2 diabetes and um needed to find out what I could eat and what I needed to do and things like that, and basically what happened is, um, she gave me a list of foods and um, as in all foods, not just what diabetic could eat, and said, um ‘what sort of foods off that list do you like’, and basica…	Other	Dietitian experience	Other - dietitian experience: the participant didn’t find her dietitian to be very educational, as she was expecting to be told what she could eat, however felt as though it was all about things she can't eat. (P12; line 16)
P12	Um, when I was at the GP its actually like an allied health group so they have a dietitian there, when I went to the counter to pay for the doctors appointment I just made the booking for the dietitian while I was in the building	Other	Referral process	Other - referral process: the participant's GP is like an allied health group and a dietitian is there on site (P12; line 19)
P12	Aw, I was expecting better information about food itself, like I really expected her to say, the foods that I should really avoid and things like that, there was no conversation of that at all, it was just basically well, as I said, the list of food and the portions on the plate		Individual difference factors	Individual difference factors: the participant wanted better information regarding foods she should avoid, possibly having more indepth conversations rather than 'eat this, don’t eat this' (P12; line 21)
P12	Like I knew from family experience that, don’t eat peas, because they’re not really good for diabetes, they go to sugar in your blood like nothing else on this earth, and you know, white flour and stuff like that, she didn’t mention any of that, so I was quite taken back by the fact that I didn’t really get much helpful information I should say	Motivational	Background knowledge	Background knowledge: the participant had a family history of diabets, and was aware of the basic things to do with diabetes, such as white flour. It seems she had this basic knowledge and therefore was expecting to get more helpful information from her dietitian and unfortunately did not (P12; line 22)
P12	Um after that, I spoke to a friend of mine who has a daughter who has juvenile diabetes, so she’s had to deal with a diabetic all her life, and spoke with her about what sorts of foods to avoid and what are the really bad triggers, don’t eat this don’t eat that,	Motivational	Social influence	Social support - informational: she talked to other people with experience in diabetes and talked about trigger foods and things she should/shouldn't eat (P12; line 24)
P12	and I also went and saw a diabetes educator so that I could get more information on how to tell whether I can eat a particular food or not, and what to look for on food labels and things like that	Motivational	Health motivation	Health motivation: the participant didn’t have a good experience with her dietitian therefore wanted to learn more and get further information on foods she can eat and to learn about label reading. This highlights her motivation to learn and take control of her diabetes (P12; line 25)
P12	They went quite thoroughly over food labelling and how to read a food label correctly, I mean I already knew that the first listed ingredient is what it’s got the most of and things like that, but they gave me, um in the entire conversation, they gave me the crucial bit of information that I thought I would have got from the dietitian, was when you’re looking at a food label, the number of grams …			For this participant, it was that she wanted easy, practical and measurable tips and advice on how to manage and understand her diabetes and the foods she’s allowed to have.
P12	Oh terrible, terrible [laughs] it was shocking. Yeah I ate so much junk, cause I travel around a lot for work so I just, I mean, it was quite easy, I could have a chocolate bar and a can of coke for lunch, because that’s all I had time to do, so yeah, it was shocking		Past behaviour	Past behaviour: the participant states how her previous diet was shocking, she would have a chocolate bar and a can of coke for lunch. She travels a lot for work therefore the convenience of these snacks contributed to her poor diet.
P12	Um, I make my own snack bars, and I have a vacuum sealed pouches of measured out snacks that I’m allowed to have. So that I can just put my hand in there and say, right If you’re hungry, have that	Motivational	Perceived behavioural control	Perceived behavioural control: the participant has found a way to control the availability of food by only having healthy snack options. Although she still could go into a shop and buy junk food like she used to, she has shown to demonstrate good behavioural control by just limiting herself to what she has packed. (P12; line 32)
P12	Surprisingly it was quite easy, I do believe though that its because in my mind, I thought, well I knew this was going to happen one day and you’ve gotta look after yourself, um so, basically I virtually did it overnight, I just thought, ‘nope you’ve gotta do this, you can just go and eat crap for the rest of your life’	Motivational	Perceived susceptibility	Perceived susceptibility: the particiapant felt that she was always going to get diabetes, therefore, if looking at the HBM, her perceived susceptibility was high, she knew she might eventually get it given her family history of diabetes, however it wasn’t until the diagnosis where health then becomes a priority.. Therefore what is that missing link? and looking at the HAPA, her action self-effic…
P12		Motivational	Perceived behavioural control	Perceived behavioural control: the participant stated how it was surprisingly quite easy for her to change the way she was eating. She made changes overnight. It has always been in the back of her mind that she might eventually get it, so was doing what she did until her diagnosis then changed straight away. (P12; line 35)
P12	As I said to her, the biggest indicator to make me change over night was that my brother who is very unwell, with lots of stuff, is also diabetic and has been for a very long time, and his feet are turning black, so I thought, ‘I don’t wanna end up there’, as soon as I got told, that was it ‘bang’, eat what you’re supposed to eat	Motivational	Beliefs	Beliefs about outcomes: having seen her brother with poorly managed diabetes, and knowing she had a strong familial trait of diabetes, she therefore did not want to end up like her brother
P12	Sheer laziness, really, it was more convenient an easier to just grab something on the run and quick and easy, like walk into a takeaway food shop, and they’ve got fried food all ready to do, you just grab it and go	Motivational	Motivation unclassified	Motivation: P12 states how it was pure laziness that contributed to her not adopting healthier lifestyle choices before her diagnosis.
P12	Um, white flour, that was hard to do, to um, find products that didn’t contain that or whether I was still allowed to eat them and things like that. Um and high carb foods like pasta and things like that was very difficult to figure out whether I can eat it, can’t eat it, whether I do I’m only allowed to have a little amount of it, and so in the end I just said, ‘blow it’, its just too hard to wo…	Motivational	Health motivation	Health motivation: her health outweighs having pasta and figuring out how much to have therefore P12 doesn’t have pasta anymore. (P12; line 46)
P12	Um, I’ve seen him twice, he did mention the first time the foods like potato and pasta, anything with white flour in it, are going to be a big trigger point, and I’d have to eat minimal amounts of them, so then, yeah he didn’t tell me the exact amounts, but then I started googling how much of it I can actually eat and I thought, ‘oh this is too complicated’ [laughs], so I’ve just stopped eating t…	Motivational	Knowledge generation	Knowledge generation: For this participant, she was made aware of what foods can be triggering and was told to only have them in small amounts. As this was almost a bit vague for her, she would have preferred to have been told exact numbers and amounts that she could eat. She found it was too complicated trying to figure out how much she could eat of foods that are high car (bread, pasta, flour) …
P12	Yeah the biggest, the hardest part was not eating bread at all, um but I found recipes online on this keto bread that you make ‘fake bread’ as I call it, so I just make that if I feel like we’re having homemade burgers or what ever for tea, I’ll make myself a keto bread roll and still have the burger with everyone else and they’d have burger rolls, and yeah it works out like that,	Motivational	Perceived behavioural control	Action plans: Perceived behavioural control: the participant has searched her own 'fake-bread' to have, as cutting out bread completely was hard at first. Now when the family has bread, for example with hamburgers, P12 makes her own bread and has that instead. She is positive and states "there's a way around everything", rather than being negative and giving up (P12; line 56-57)
P12	There’s a way around everything and that’s what I founds made it a lot easier	Motivational	Perceived barriers	Perceived barriers: the participant has a positive mindset, stating that there are ways around everything, and making homemade bread works for her, therefore her perceived barriers are low which then facilitate in the desired dietary behaviour. (P12; line 57)
P12	but they also know that I don’t care if they eat chips chocolates or what ever in front of me, just don’t offer them to me, and I’ll be fine, so they’re fine like that, they know that okay we’re going to have a healthy tea, if they don’t like it then just grab something else afterwards as well you know, so yeah, they’re supportive like that, but the funny part is that my son, who’s skinny as a be…	Motivational	Social influence	Social support - tangible: her family is supportive, they know not to offer her any junk food if they are eating it. Her family is aware that, being the main cook of the house, P12 won't be making 2 separate meals for everyone. Therefore if they wish to have something else then they are free to make it themselves. (P12; line 60)
P12	Yeah so um, no they’re quite good, and they don’t, they don’t try and make me eat stuff I shouldn’t eat, whereas I’ve seen that with my brother, they’ve just said, ‘oh you’ll be right just eat it this time’ and I just think ugh, yeah no they don’t do that	Motivational	Social influence	Subjective norms: her family are supportive and not pressure her to eat things that she shouldn’t. She has been this with her brother where people have said, "oh you'll be right just eat it this time". She identifies that she does not like this behaviour and that her immediate family doesn't do this which she feels is good. (P12; line 62)
P12	Weight loss. I’ve been overweight for a long time, from when I got married to recently, as in last year, when I got told I had diabetes, I literally doubled my weight, an that’s over 30 years, but I thought wow, when you sit back and look at it like that, that you’re twice the person you used to be, somethings gotta give	Motivational	Intrinsic motivation	Motivation - intrinsic: the participant states how her weight has been an issue. The extent of her weight gain, having doubled in size over the past 30 years, was a motivating factor for her to lose the weight and which also benefits her diabetes. (P12; line 70)
P12	I did jokingly say about 10 years ago, ‘you know if I ever got told I was diabetic I’d have to lose the weight’ and that’s exactly what happened. So yeah I thought being overweight sure as heck is a big factor in having type 2 diabetes so,		Stage of change	Contemplation: the particiant was aware that her weight was an issue, even making a joke about 10 years ago stating that if she ever became diabetic she would have to lose the weight. However she had no commitment to make any changes (P12; line 71)
P12	he also gave me a short list of foods that were really bad as I said, mainly pasta and bread and things with white flour in them, um, also the things that you are allowed to eat doesn’t mean that you can eat heaps of them, which I was surprised, like I knew strawberries were okay for diabetics, and he said, only if you have three to five of them, because you cant just sit there and have a punnet …	Motivational	Knowledge generation	Knowledge generation: learning - the participant was made aware of foods that are good and bad for diabetes. She was also surprised that although there are foods that are good for diabetes, they still shouldn't be overconsumed, such as strawberries. Strawberries are good for you, however you cannot sit there and eat a whole punnet. This is something she used to do however doesn't anymore. (P12; l…
P12	And um, you know little things like that, and also the fact that not having enough water can also be a major effect, as in, water doesn’t flush out diabetes as such, but being diabetic, your blood can be slightly thicker and you really need to keep your water up to stop that from happening, and that’s why your circulation gets quite bad, which I didn’t realise that was the reason, but it literall…	Motivational	Knowledge generation	Knowledge generation: learning - the participant learnt the importance of staying hydrated and the effects of high sugar levels on your blood and circulation (P12; line 76)
P12	That was a surprise to me, I knew diabetes had bad circulation, but I never knew why so yeah	Motivational	Knowledge generation	Knowledge generation: learning - the participant states how she was aware that people with diabetes have poor circulation, however never knew why. Now that she does, she has marginally increased her water intake. (P12; line 77)
P12	Um not a lot, but I did drink water I wasn’t one who didn’t drink water, um so I did marginally increase my water intake but unfortunately when I’m working road trips, I don’t drink as much water as I should be because there could be a hundred K’s between toilets, so, unfortunately that limits the intake quite a bit, but um I do try and drink as much as I should, I’m probably still under the requ…	Motivational	Perceived barriers	Perceived barriers: although the participant is aware that she needs to have at least 8 glasses of water a day, her work limits her ability to drink copious amounts of water when she is on the road, as it could be potentially a couple of hundred kilometers between rest rooms. This is only once or twice a quarter where she is on the road driving for a prolonged period of time. (P12; line 79-81)
P12	Yeah, so how often are you out on the road then?	Motivational	Perceived barriers	Perceived barriers: although the participant is aware that she needs to have at least 8 glasses of water a day, her work limits her ability to drink copious amounts of water when she is on the road, as it could be potentially a couple of hundred kilometers between rest rooms. This is only once or twice a quarter where she is on the road driving for a prolonged period of time. (P12; line 79-81)
P12	Um, I’m virtually on the road every day, but most of the time its suburban, so there’s always a toilet around, but once or twice a quarter, like, next week as an example, I drive from here, which is in Geelong, right up to Mildura right up through Swan Hill back down the Malley so I’m on the road for a week and not at home, as and I said, there could be a hundred K’s before I see a toilet again, …	Motivational	Perceived barriers	Perceived barriers: although the participant is aware that she needs to have at least 8 glasses of water a day, her work limits her ability to drink copious amounts of water when she is on the road, as it could be potentially a couple of hundred kilometers between rest rooms. This is only once or twice a quarter where she is on the road driving for a prolonged period of time. (P12; line 79-81)
P12	Well I was beginning to think I wish I had done that years ago, but you know. The fridge set up wasn’t cheap, but I thought, ‘well its gotta be done’	Motivational	Intrinsic motivation	Motivation - intrinsic: the participant says how she wish she had done the fridge idea in her car years ago, however the main driver for her putting it in there in the first place was her diagnosis and health motivation. She states it wasn't cheap to do, however it had to be done. (P12; line 87)
P12	Sometimes have a coke, I drink way too much coke. I wouldn’t say I have indulgences like that anymore because as I said, it was like overnight bang, just look after yourself, but coke is just one thing I just didn’t give up, because I need to stay awake, and I don’t drink coffee, and I just thought, ‘uh its sugar free coke, I’ll be alright’		Past behaviour	Frequency of past behaviour: the participant still drinks a lot of coke zero and expresses how she drinks "way too much coke". This is something that she didn’t give up. She needs to stay awake whilst driving and doesn't drink coffee therefore gets her caffeine from coke zero
P12	Oh yes, oh no I wouldn’t have one with sugar in it, crickey that’ll put up after one can [laughs], I actually had sugar free coke before I was diabetic anyway, as my terrible attempt to lose weight [laughs], I went from normal coke to sugar free coke		Past behaviour	Past behaviour: she switched from regular coke to coke zero in her previous attempts to lose weight. This habit has stuck and she still has them
P12	Yeah, definitely, the way I eat now and the way I think about food is totally, totally different. I mean I even look at a cake now and think ‘omg sugar bomb why would I eat that’, so yeah, I bake everything myself, sugar free cakes and all		Attitude	Attitude: her way of thinking about food has completely changed, she now views cakes and automatically thinks of the sugar content and is now aware of these things, therefore doesn't eat them anymore.
P12	Yeah, uh previously years and years ago I lost 30 kilos and kept it off for 2 years, and then bang I put it all back on again, um but that was just me in my head, dieting without doing any research. So basically I was just eating meat and salad and you get bored with it after so long, and the nutritional value in what I was eating, it was keeping me hungry and I didn’t understand the types of foo…	Motivational	Knowledge generation	Knowledge generation: learning - her previous weight loss attempt was initally successful, having lost 30 kilos however she put this back on. She felt as though back then, she didn’t do her research, and it’s clear that her understanding of food and diet was not evidence based or she just wasn't aware of right or wrong. Now that she understands food, how to manage satiety and lose weight at the s…
P13	P13 - interview 18:27s			Theoretical Coding
P13	Um it was very overwhelming	Other	Emotion/feelings	Feelings - about diagnosis: the participant was overwhelmed by her T2D diagnosis, agreeing that the diagnosis came as a surprise to her (P13; line 5-9)
P13	Yep	Other	Emotion/feelings	Feelings - about diagnosis: the participant was overwhelmed by her T2D diagnosis, agreeing that the diagnosis came as a surprise to her (P13; line 5-9)
P13	That’s the only way to describe it	Other	Emotion/feelings	Feelings - about diagnosis: the participant was overwhelmed by her T2D diagnosis, agreeing that the diagnosis came as a surprise to her (P13; line 5-9)
P13	Yep, okay, so was it sort of a surprise to you?	Other	Emotion/feelings	Feelings - about diagnosis: the participant was overwhelmed by her T2D diagnosis, agreeing that the diagnosis came as a surprise to her (P13; line 5-9)
P13	Yes it was	Other	Emotion/feelings	Feelings - about diagnosis: the participant was overwhelmed by her T2D diagnosis, agreeing that the diagnosis came as a surprise to her (P13; line 5-9)
P13	Yes I was aware, I have uh, two cousins- or two family members who have type 1, and a couple of family members with type 2	Other	background info	Other - family history: the participant has a family history of T2D (P13; line 11)
P13	Um, the doctor referred me over to the dietitian	Other	Referral process	Other - referral process: the GP referred her to see a dietitian, who she saw 3 times (P13; line 13-15)
P13	Okay and how many times was it that you saw a dietitian?	Other	Referral process	Other - referral process: the GP referred her to see a dietitian, who she saw 3 times (P13; line 13-15)
P13	Uh I’ve been 3 times to see the dietitian	Other	Referral process	Other - referral process: the GP referred her to see a dietitian, who she saw 3 times (P13; line 13-15)
P13	Um, the first one was very overwhelming, and it was all the changes to what I would normally eat. The ones after that were more so follow ups to make sure I was on the right track, with my portions and what I was eating	Other	Dietitian experience	Other - dietitian experience: at first she was very overwhelmed by the foods she couldn’t eat as she had to make a lot of changes to her diet.
P13	Um, all of a sudden all of my favourite foods are being shunned and saying, no you can’t have it, cause its not good for you anymore		Emotion/feelings	Feelings: the participant felt overwhelmed that her favourite foods are now "shunned" and she can not longer have them because they are not good for her condition. Having to cut out foods that you like would be overwhelming to hear at first, especially if is a lot of changes. (P13; line 19)
P13	Um the biggest change was soft drink, uh obviously, and having sugar in my coffee, and those changes I made pretty much straight away,			Perceived behavoural control: for this participant, it was the easy fixed, such as sugar in coffee and soft drink, that were easy to change and she did so straight away.(P13; line 21) She doesn’t mind the sugar free soft drinks, and she started to drink more water which also brought down her soft drink intake [(P13; line33)]
P13	um the changes to the bread and other carbs took a lot longer for me to adjust to	Motivational	Perceived barriers	Perceived barrier: the participant found changing bread and other carbs harder to do and took longer, as nobody else was having the same food in her house, therefore she perceived this as a barrier to her changing her diet (P13; line 22-24).
P13	Okay do you mind expanding on that a bit more	Motivational	Perceived barriers	Perceived barrier: the participant found changing bread and other carbs harder to do and took longer, as nobody else was having the same food in her house, therefore she perceived this as a barrier to her changing her diet (P13; line 22-24).
P13	Um, [sounds very frustrated in her tone] because I was the only one in the house that was eating the different bread or, pasta, or rice, and it made it very hard for me because nobody else was having the same food. And I'm the primary cook for the household	Motivational	Perceived barriers	Perceived barrier: the participant found changing bread and other carbs harder to do and took longer, as nobody else was having the same food in her house, therefore she perceived this as a barrier to her changing her diet (P13; line 22-24).
P13	Um, [sounds very frustrated in her tone] because I was the only one in the house that was eating the different bread or, pasta, or rice, and it made it very hard for me because nobody else was having the same food. And I'm the primary cook for the household	Motivational	Perceived barriers	Perceived barriers: being the primary cook of the household, the participant found changing bread and other carbs harder to do and took longer, as nobody else was having the same food. This was in the early stages. (P13; line 22-24)
P13	Yeah and have other people see the changes and follow the changes, were very hard,		Intentions	Intentions: She had the intentions to want to change things in her diet however found it hard to do when other people in the family might not follow the same changes.
P13	but my partner was diagnosed six months after me, so now the changes are a lot easier to cope with. For someone to share- share the accountability with	Motivational	Social influence	Social support - tangible: the participant felt the changes were easier to cope with when she had someone else to do it with, and "share the accountability" as her partnet also had T2D therefore they were able to make dietary changes together (P13; line 28)
P13	It’s much easier now that I’m only cooking one meal and everyone’s just eating what I cook	Motivational	Social influence	Social support - tangible: now that the participants partner has also been diagnosed with T2D, cooking meals is much easier now as she only cooked one meal for everyone to eat (P13; line 31)
P13	I found it very hard at first because I was very- I used to have toast for breakfast every day, and well now I have to find something else to have [sounds very frustrated in her tone]		Habits	Habits: the participant used to have toast for breakfast every day, and she found this difficult to change as it would have been part of her daily routine and her habit to have. She founded frustrated in her tone when explaining this to me. (P13; line 39)
P13	With things like the breakfast bars, cause as I said that’s what I usually have for breakfast, so, she guided me through three or four different ways to read the label to see what I should be looking for in the, in the labelling, which I found really helpful because I hadn’t known about that before	Motivational	Knowledge generation	Knowledge generation: The dietitian educated the participant on label reading, which she found helpful because the participant hadn't known this before. Now that she has learnt practical skills in how to read labels, she can now go and make her own informed decisions now
P13	That was slow changes, because I didn’t want to um, shock my body, into all of a sudden not having stuff, so dropping the portion and then changing from white to wholemeal pasta, which is how I did it because it was easier for me, and that transitioned the whole family, because we didn't just stop having it, we changed the way we were having it	Motivational	Beliefs	Beliefs: the participant expresses how she slowly made dietary changes in order to not "shock" her body by making drastic changes. For P13, a slow gradual reduction was more manageable for her and seemed to work. (P13; line 53)
P13	And I figured its gonna help my son in the long run anyway if he’s used to eating it. He'll be better off when he’s an adult and have less risk		Awareness/recognition	Awareness/responsibility: the participant states how it is also good for her son to get used to eating healthier foods now as it will be beneficial for him in the long run to be at less risk of T2D when he is older. This could also be a motivating factor for her to enforce a change in diet for the family (P13; line 54)
P13	The water intake, like, making myself drink more water.	Other	Dietary changes made	Other - dietary changes made
P13	Yeah, use that more at work, in particular, because I was finding that at work I would much rather have a cup of coffee, and now I’d rather have the bottle of flavoured water	Other	Dietary changes made	Other - dietary changes made
P13	And then um, what kind of foods are better than what I’m currently eating, like with the pasta or the potatoes, and things like that. Cause I knew before I was diagnosed there were options out there, but I didn’t know what they were, and having someone clarify to me that whole-wheat pasta is actually better and um, charisma potatoes or the lower carb option potatoes, are available, was really goo…	Motivational	Knowledge generation	Knowledge generation: The dietitian educated the participant on lower carb options, helping her clarify things and where to find them. The clarification of information was beneficial for P13. There is a lot of information out there and it can be overwhelming, hard to know where to look, what to look for and what to follow, so having the dietitian clarify things for her and point her in the right …
P13	Um, it, when I become stressed, and that’s how I know I’m stress is because I want to eat all the things I know I shouldn’t eat, so that an identifier for me that I can tell that I’m becoming stressed, because all I want is some chocolate or some biscuits or something like that	Motivational	Perceived behavioural control	Perceived behavioural control: the participant has identified her cues for stress eating, which is a craving for chocolate or foods that aren't healthy for her. She is able to recognise these signs and tells herself to stop and think about her chioces, and then makes another choice instead (P13; line 101-102)
P13	And then I can know that I should stop and think about my choices, and go, mm no I’ll have an apple or something else instead			Perceived behavioural control: the participant has identified her cues for stress eating, which is a craving for chocolate or foods that aren't healthy for her. She is able to recognise these signs and tells herself to stop and think about her chioces, and then makes another choice instead (P13; line 101-102)
P13	No not at the moment, no, I just had a follow up this morning um and the doctor was quite pleased with my results and said I shouldn’t need to see her at the moment,	Other	GP experience	Other - GP experience: The participant states how her doctor is happy with her results and informed her that she doesn't need to go and see the dietitian at this stage (P13; line 104)
P13	I’m pleased to know that I’m actually doing the right thing. And that I’ve lost weight again and it’s all happening slowly but surely	Motivational	Social influence	Social support - appraisal: Positive reinforcement: The participant expresses how she is pleased to know she is doing the right thing. The doctor says she is on the right track, and she has been losing weight, therefore this positive feedback loop would be further encouraging to continue with her changes (P13; line 106)
P13	I actually gained a lot out of it, for me it was very positive	Other	Dietitian experience	Other - dietitian experience: the participant states how she had a good experience with her dietitian and gained a lot out of it. (P13; line 110)
P13	Um, the only thing I could really say is the information probably needs to be easier to find	Other	comments	Other - comment: the participant expresses that there needs to be more information that is easier to find for people who aren't diagnosed yet.
P13	Um, to hopefully one day get off the medication and just be diet controlled	Motivational	Health motivation	Health motivation: the participant states that her main motivation to change her dietary habits is so that she can come off medication and control her diabetes through diet only
P14	P14 - interview 22:34s			Theoretical Coding
P14	I was like, “what the hell, I’m 49, I’m fit, I’m not overweight” I was an extremely fit child, I was a state representative in swimming, “how the hell did I get this!”, um yeah bit of a shock really	Motivational	Perceived susceptibility	Perceived susceptibility: the participant expresses how she was quite shocked at her diagnosis, as she wasn't overweight and used to be very fit growing up (P14; line 5)
P14	I found out, after I was diagnosed that both of my parents have diabetes	Other	Medical	Other - medical: family history of T2 diabetes (P14; line 7)
P14	Um, well I had to start cutting back on, I mean I’ve got diverticulitis, so I was limited in what I can eat anyway, so its really limited me even more, because a lot of the foods good for me for diabetes, like nuts and things like that, you can’t eat with diverticulitis,	Other	Medical	Other - medical: the participant also has diverticulitis so was quite limited in what she could eat anyway (P14; line 13)
P14	So, it was a matter of going through what I ate and, I mean I don’t eat a lot of bread anyway, but changing from normal potato to sweet potatoes, you know, it was a real pain the arse, to be honest, because everything you’ve gotta buy as a diabetic is so much more expensive		Emotion/feelings	Emotion: the participant expresses her angst with having to consume a more diabetic friendly diet as she states things are so much more expensive (P14; line 14)
P14	like I really wasn’t eating that bad beforehand, it was just a matter of swapping food out that I’m eating for something that’s better for a person with diabetes		Denial	Denial: The participant seems to be in denial about how bad her previous diet might have been. She says that her diet wasn’t that bad, however is bad for a person with diabetes. This is interesting because the dietary recommendations for adults and individuals with diabetes is the same... so if the food she was having wasn't that good for someone with diabetes, then it also isn't good for someone…
P14	I think I was expecting to get a little more information on foods and stuff that I can eat, but the dietitian actually sat there going “nope can’t eat that, nope can’t eat that, nope you can’t eat that” and so I only ever saw a dietitian once and never went back to her	Other	Dietitian experience	Other - dietitian experience: the participant didn't have a positive experience with her dietitian as she felt that the dietitian didn’t listen to her needs, and just told her to cut out foods
P14	I was angry because I thought, well you know I’m here to get information and all you’re doing is sitting there and picking away at what I am eating, and I have made changes, um, and she just kept saying, “oh it’s so much easier to change to this” and you’re like, and you know it’s not, not when it’s something you’re not used to, and as a single parent with 4 kids in the house, you know, its not e…	Motivational	Perceived barriers	Perceived barriers: the participant said it was quite hard making changes to her diet, as it is expensive, and also needs to take into account her four children in the house who she single-handedly parents (P14; line 27)
P14	Yeah, otherwise I’m having to cook two different meals all the time, and I mean I get up at 4 o’clock every morning, I’m at work by 5, I finish at 4, I get home by 5, so I’m sort of running around trying to get washing done, and cooking dinner, and I’m in bed by 8 o’clock, so to try and cook two different lots of meals, I’d be luck to be getting into bed by 8 o’clock	Motivational	Perceived barriers	Perceived barriers: the participant continues explaining how back when she was diagnosed, it was difficult to figure out how to manage a complete change in diet, as she'd have to cook 2 different meals, and working long hours it would be difficult (P14; line 29)
P14	Nope, nope. Just sat there and picked away at what I, say what I told her what I was eating. I don’t even think I got a full hour appointment with her, she was just irritating	Other	Dietitian experience	Other - dietitian experience: the participant found her dietitian irritating as she felt that all she did was pick at what she could and couldn’t eat. (P14; line 31)
P14	Well I ended up swapping GPs because the GP I was going to said to me, well we just need to- I’ll just give you another 1000 milligram tablet of Metformin, and I was like “there’ll be nothing left of me if I keep going”, you know we’ve set a weight loss plan, of 5 kilos, and I mean I lost that within 2, 3 weeks of the 2000 milligrams of Metformin, and um, and I said nope I cant keep doing this, y…	Other	GP experience	Other - GP experience: the participant talks about how the Metformin was making her lose too much weight, and she ended up swapping GPs because she didn’t like how her GP wanted to put her medication up (P14; line 38)
P14	No I don’t wanna go back because to a dietitian, because as I said I get enough information from the diabetes nurse, um, she’s good, she’s really helpful	Motivational	Social influence	Social support - informational: the diabetes nurse is her main point of contact. She has no intentions of going back to see a dietitian given her poor experience and helpfulness of the nurse (P14; line 45)
P14	Oh she’ll go over the food, she researches the medication while I’m sitting there talking to her, she- and she understands that the job that I do is extremely stressful which again is bad for people with diabetes, but um, you know, she’ll sit there and she’ll go, you know, instead of having the, like basmati rice which is supposed to be good for people with diabetes, well I changed to the basmati…	Other	Dietary advice received	Other - dietary advice received: the diabetes nurse went through different foods with her, educating the participant on foods that are better suited for someone with diabetes, such as alternative rices. (P14; line 47)
P14	I had one, um, but I do have medication here for that, but like I said, I’m not suppose to eat nuts and stuff but they’re good for people with diabetes, so I am, I get the trail mix which you can buy, and I just make sure I chew extremely well, and I only have a very small portion of it when I do have it, so, but its got cranberries in it and almonds and sultanas, so there’s really sugary stuff i…	Motivational	Beliefs	Beliefs about outcomes: the participant has diverticulitis and therefore shouldn’t eat nuts. However as they are also good snacks for people with diabetes, she makes sure she chews them properly and gets a certain range of trail mix that she can eat and manage her diverticulitis with as well (P14; line 49)
P14	My thought process was that this isn’t fair, this is not right, I’m really pissed off about this, but, in saying that, I was alw- like Greek yogurt, I was eating Greek yogurt so I didn’t have to change that, and I when I did have sugar in my coffee it was raw sugar, so you know, I was sort of doing all the right things, I’m sure there was probably more things that I could cut out, but, until I ca…	Motivational	Beliefs	Beliefs: the participant feels that medication will be the most influential factor to keep her diabetes under control, rather than just diet and exercise. (P14; line 51)
P14	Well I’m the only parent that they’ve got, their dad, on the other side of [inaudible] has very, very little to do with them, so basically I’m the only one been there for them for 14 years, so I need to be around for a lot longer yet. I’ve still got a couple of them living at home so, [laughs][	Motivational	Extrinsic motivation	Motivation - extrinsic: her main motivation to change her dietary habits and get her diabetes under control is for her children. They live at home and she is a single parent (P14; line 55)
P14	Um she told me about a couple of apps that I can get on my phone, to you know, when you’re doing the grocery shopping, just having a look at what’s in particular foods and it’ll tell you the sugar level and things like that.	Motivational	Social influence	Social support - tangible: the diabetes nurse informed P14 about the calorie king app that she can have on her phone and use whilst shopping to understand the sugar content of her groceries, a (P14; line 57)
P14	She gave me a couple of websites to go and visit to look at menus and ways of changing, or replacing, swapping out foods to stuff that’s good for you. She went through, um, some of the, avocado, like she said its good for diabetes, although it is high in fat content blah blah blah, she said you know, it is good for you.	Motivational	Social influence	Social support - informational: the diabetes nurse provided help with different websites she can go to for menus ideas and how to swap foods (P14; line 58)
P14	And yeah basically she said, you know, “if you ever need anything I’m always there. You can email me anytime”, she’s just, she’s awesome, it’s like having a best friend	Motivational	Social influence	Social support - tangible: the diabetes nurse said she is always available for P14 if she ever needs anything. The participant also expressed how its like having a best friend. These types of relationships and openness with healthcare providers can be beneficial and more likely for her to make dietary changes (P14; line 59)
P14	My partner, yeah he’s um, borderline diabetic as well, but he also has chronic heart disease, so we’re both trying to get as healthy as we can		Intentions	Intentions: the participant states how her and her partner are both tryin to get as healthy as they can, and he is also borderline diabetic as well (P14; line 70)
P14	Yeah, yeah. Well we’re both smokers too so we’ve both gotta try and quit, but again he’s a registered nurse so his job is in theatre, his job is pretty stressful, and then I work in aged care in a locked facility, so trying to deal with the [inaudible] and smoking, yeah I dunno	Other	background info	Other - smoker: contemplation, the participant knows she and her partner need to stop smoking however uses it as a stress releiver as they both have stressful jobs (P14; line 72)
P14	Uh, I was a little bit shocked about the stroke part, you know, like, it can be really serious, because I mean, you sort of go along and everything is fine, and you’re feeling fine and you’re feeling healthy and all stuff like that, and you’re feeling really thirsty, and as my endocrinologist said, for the levels that my sugars were at, I’ve obviously had diabetes for a lot longer than when I was…	Motivational	Perceived severity	Perceived severity: the participant states how she was shocked that her risk of stroke is higher with diabetes. She reflected on the fact that she was completely fine, felt thirsty, and a test later and she was diagnosed with diabetes, she didnt feel as though she wwas diabetic (P14; line 80)
P14	and I thought, cause there’s nothing wrong with me, you know I haven’t been tired, I push-mow three quarters of an acre, you know, I’m energetic, I’m running around at work all day long, like I said, it just doesn’t seem fair.	Motivational	Perceived susceptibility	Perceived susceptibility: the participant expresses how she was quite shocked at her diagnosis, as she wasn't overweight and used to be very fit growing up, and didn’t feel that there was anything wrong with her, as she is energetic, runs around at work all day (P14; line 81)
P14	And I look at all of the- cause I work in aged care, I look at all the older people at work with diabetes, with swollen feet and red and purple legs, and you look at them and think, you know their families, on the weekends and none of us admin staff there, they’re bringing them in bags of lollies, and they just sit there and eat them, and its like, “guys you’re killing yourselves”, you know, and …	Motivational	Health motivation	Health motivation: Social influence - the participant states how working in aged care, she is surrounded by older adults with diabetes and has seen the bad consequences of it. Seeing this first hand influences her likelihood of staying motivated and being on top of her diabetes so it doesn't progress any worse. She says she doesn't want to be like that, she doesn't want to lose any toes (P14; lin…
P14	I don’t want to be like that. I do not want to look like that, hell no. I don’t want to lose any toes either	Motivational	Health motivation	Health motivation: Social influence - the participant states how working in aged care, she is surrounded by older adults with diabetes and has seen the bad consequences of it. Seeing this first hand influences her likelihood of staying motivated and being on top of her diabetes so it doesn't progress any worse. She says she doesn't want to be like that, she doesn't want to lose any toes (P14; lin…
P14	Um, well the one thing I haven’t done is seen a podiatrist, only because I hate anybody touching my feet [laughs] I keep putting that appointment off. But that is one thing that my diabetes nurse is pushing me to do and I’m like, “yeahhh I’ll get there” if I cant reach my own toes	Motivational	Perceived severity	Perceived severity: the participant states how her diabetes nurse has been pushing for her to see a podiatrist, however keeps putting it off and states she will only go when her condition is worse, such as when she can't reach her own toes. (P14; line )
P15	P15 - interview 21:04s			Theoretical Coding
P15	Well I have tried to, like as I said I love rice, I love pasta, I love all those sorts of starchy vegetables like potatoes, so I’ve tied to cut down on all of that			Determination: the participant expresses how she loved her rice and starchy foods, however cut down on them by substituting with cauliflower, getting a spiraller. She is very determined to change her dietary habits (P15; line 13)
P15	Yeah, I’ve tried to do things with my rice, I use grated cauliflower and um, and try, I still can’t not have rice, but I try and half it, if you know what I mean, so yeah. Or and I’ve got myself a spiraller so I’ll often do spiralized vegetables instead of spaghetti.			Determination: the participant expresses how she loved her rice and starchy foods, however cut down on them by substituting with cauliflower, getting a spiraller. She is very determined to change her dietary habits (P15; line 13)
P15	Well, you know, I saw how my mother was, and I’m sort of going, I feel like I’m going down the same path as what she did, which you know, she had diabetes, I haven’t got the high blood pressure like she has but she had the high cholesterol problems, she ended up with dementia and I don’t really wanna go down that path, and I don’t know if I can stop it, but I’ve gotta try and make myself healthie…	Motivational	Health motivation	Health motivation: the participant expresses how she is motivated to change her diet so that it does not get any worse. She saw how her mothers condition was, and doesn’t want to get dimentia. She wants to male herself healthier than her mother (P15; line 28)
P15	As I said, I struggled, because, you know, things like- people have got addictions , and I believe this is what my addition is, is food. Um, and that’s what I’ve struggled with, trying to adjust, things I really like to eat, and not being able to eat them sort of thing, so that’s the biggest thing I’ve found, is stopping eating things I really like, so	Motivational	Perceived barriers	Perceived barriers - Habits: the participant says that her addiction is food. The biggest hurdle for her was to stop eating foods that she really liked.
P15	Yeah, yeah, no that’s right, and I listen, and I understand, but it doesn’t- I can’t always put it into place		Intentions	Intentions – behaviour: the participant expresses how she understands these things that are good and bad for her, but she cannot always put it into place. Because for her, these foods (carbs) are an addiction to her
P15	You know, its funny, like when I’m eating properly, I do feel better, that’s the bad thing about it, when I do eat those bad things I actually don’t feel that well after eating them so yeah, so I always feel a lot better when I am eating properly, so,			Outcomes of behaviour: the participant expresses how she feels good and better when she is eating properly. And says when she eats bad things then she doesn’t feel that well afterwards. I don't think she answered my question well (P15; line 36)
P15	Yeah well as I said, it was very confronting, for me, because my health issue was more geared towards my high cholesterol levels, rather than being diabetic. Like I knew it was in the family because of mum, but I was still fairly active, sport wise at that time, and um, yeah it was a bit of shock to me, I have to say, I was totally not expecting that, if she had of said “your cholesterol has gone…	Motivational	Perceived susceptibility	Perceived susceptibility: the participant states how her diagnosis was confronting for her, as she has been more consciously aware of her high cholesterol levels and managing that. She was aware that she had a family history of diabetes, however was quite active at the time so was shocked by her diagnosis. (P15; line 40)
P15	Well as I say, they put your on a, like this program where you know, you’re able to see certain professionals, um, I forget what they term it-	Other	Referral process	Other - referral process: the participant was put on a CDM plan by her GP, so she saw a dietitian (P15; line 42)
P15	Yeah that’s it, that’s it, that’s what I was trying to think of, so then I get the options to go and see. So I wanted to go and see a dietitian because I went through this with mum and I sort of knew what her diet was meant to be like, um, so I sort of knew what I needed to do, but I wanted that reinforcement as well by seeing a dietitian, so	Motivational	Background knowledge	Background knowledge: the participant had already experienced seeing a dietitian when her mother was diagnosed with diabetes, therefore was familiar with the diets and some processes however wanted reinforcement of things too.
P15	Yeah as I said she, I sort of was on the right track, there was the odd thing that I wasn’t aware of, like as I said to you, tomatoes can be not so good for you, if you have a lot, some of those things I wasn’t aware of, but as a whole, I sort of knew what I should be doing	Motivational	Social influence	Social support - informational: the dietitan was able to give P15 reinforcement of her current understanding and help clarify some things that she wasn’t aware of. As a whole, she felt like she knew what she should be doing (P15; line 46)
P15	Oh yes portion sizes, yeah that was the thing that, and she went through, you know, as I was saying before, like some of my bowls are big serving bowls, you know what I mean, so she sort of suggested to buy a set of smaller bowls for me, which was good. But then as I said, I started to get into the habit of going back for seconds, which defeats the purpose of a small bowl, so	Motivational	Perceived behavioural control	Perceived behavioural control: at first the participant changed her bowl sizes to have smaller portions, which helped at first however she states that she started to then get into the habit of going back for seconds, which defeated the purpose of having smaller portions (P15; line 48)
P15	No not hungry, I just, this is the problem I have with my eating, it tastes really good, so I go back for seconds sort of thing, rather than stop and think, “well hold on this, you don’t really need this” um, mmm	Volitional	Self-control	Self-control: the participant states how she has changed to smaller bowls to reduce her serving sizes however has now gotten into the habit of having 2 serves because the food tastes good (P15; line 50)
P15	The main thing I did, cause I’m quite a carb eater, I like carbs, I tried to cut down on my carbs and tried to find better alternatives, um, carb-wise, to what I was eating, um, yeah, that’s initially what I did. I’m now starting, cause I don’t eat- I never used to eat fish or anything like that, now I eat a lot of fish, um, but that’s only sort of recent, so	Other	Dietary changes made	Other - dietary changes made: intial changes to diet included cutting out carbs, and finding alternatives to the carbs thatshe was eating. She has now started to incorporate fish into her diet which she didn’t used to before.
P15	Well I think it’s a better protein for me, I um, I was eating things like, I used to be a vegetarian so, I don’t eat a lot of beef or anything like that, but I do eat, I was eating a lot of cheese, so I was a bit worried that by cutting all that I wasn’t getting sort of, a proper portion of protein, that’s why I sort of went to fish	Motivational	Health motivation	Health motivation: the participant didn't used to eat much fish, or meat as she was a vegetarian, and now that she has cut down on her cheese intake, she was wanted to make sure she was getting enough protein in her diet, therefore opted for fish, which is a good healthy choice (P15; line 54)
P15	I had- I did, and it worked quite well. The problem you get in a household, is no one else wants to eat like that, you know what I mean, it gets really hard. If I could do it for everyone, it would make it so much easier, but you can’t, you’ve still gotta cook for other people, so	Motivational	Perceived barriers	Perceived barriers: at first the participant states how implementing these chagnes went well and worked quite well. However found it difficult to maintain these changes as she also needs to cook for other people in her house. She feels if she was able to make everyone the same food it would be much easier. It is as though the priority of her health is compromised by the food preferences of others…
P15	Well, I had 2 boys at home, one has since moved, but that’s probably the worse one to move out because he was the better eater, the other ones got sort of probably his mother’s bad eating habits. So he can be a bit of a, yeah, not a good influence on his mother, yeah	Motivational	Perceived barriers	Perceived barriers: at first the participant states how implementing these chagnes went well and worked quite well. However found it difficult to maintain these changes as she also needs to cook for other people in her house. She feels if she was able to make everyone the same food it would be much easier. It is as though the priority of her health is compromised by the food preferences of others…
P15	I already sort of knew that. I was sort of, like, and I didn’t, and I hadn’t continued with the dietitian side of it only because um, I know what I’ve gotta do, its trying to implement it, and I don’t think that will, she will be of any help for me in that way,			Perceptions: of dietitian - the participant used the dietitian as an information source. the participant says how she already knew about the food pyramid and things ilke that. She says she knows what she has to do, but it’s the implementation of these things that she needs to work on and doesn't feel that her dietitian can help her with this (P15; line 68)
P15	I’ve gotta try and get, yeah, its my motivation, my mindset in stopping- I know what I’ve gotta do, I just can’t implement it, so		Stage of change	Contemplation: low motivation the participant expresses how she has intentions to do things, she knows what she has to do however she just cant implement things. (P15; line 69)
P15	Well, you know, I, the last- since I was diagnosed with diabetes, I don’t do as much exercise, I need to go back into that exercising, you know what I mean, that sort of thing,		Stage of change	Contemplation: low motivation she knows she needs to do more exericise and hasn’t been doing as much lately, so states she needs to get back into exercising… (P15; line 71)
P15	I’m a really bad sleeper, I don’t know how I can get help with that, but that’s one thing I think affects my blood sugar levels, is the way I sleep, I’m not a good sleeper, um, so, but the exercise I need to get back into, and as I said, if I could sleep well and be motivated, get myself so I’m a bit stronger when it comes to my food choices, so, yeah,		Awareness/recognition	Awareness: the participant expresses how she doesn't have good sleep which affects her exericse levels and would also affect her motivation too. She knows she needs to get these under control and to be stronger with her food choices (P15; line 72)
P15	I can be a bit lazy when it comes to cooking. Like I’ll go out, and rather than, come back and make something healthy, I’ll get something takeaway, you know what I mean, so yeah	Volitional	Self-control	Self-control: poor - the participant says she gets lazy when it comes to cooking and will tend to have takeaway rather than cook a healthy meal at home (P15; line 73)
P15	I don’t know. I think my, [sighs] I don’t think, it’s not that I haven’t got the knowledge, its- I’m not implementing it, I think that’s the issue		Intentions	Intentions – behaviour: the participant expresses again how she has the knowledge of what to eat and understands it, however shes just not implementing it which she recognises is the issue. This goes back to her talking about how carbs are an addiction for her, she gets bad sleeps and doesn't exercise as much as she should. These all together could contribute to her not being able to implement an…
P15	Oh okay, yeah well I’ve seen them a couple of times and I actually seen them, going back many years ago with mum, so um, yeah, but I must admit what they did back then and even recent time is a little bit different, yeah,	Motivational	Knowledge generation	Knowledge generation: The participant talks about how when 20 years ago she went to a dietitian with her mother when she had diabetes, and the focus was on sugar. Now the focus is on carbs and she finds this makes more sense to her, how the carbs work in the body and how many carbs you should be eating (P15; line 89)
P15	Cause you know we were talking about, over 20 years ago, when it was with mum, so yeah	Motivational	Knowledge generation	Knowledge generation: The participant talks about how when 20 years ago she went to a dietitian with her mother when she had diabetes, and the focus was on sugar. Now the focus is on carbs and she finds this makes more sense to her, how the carbs work in the body and how many carbs you should be eating (P15; line 89)
P15	Well it was little bit different, like it was, um, they were focused on sugar, intake and stuff back then. But now it’s more on, more so the carb, how, what carbs you’re eating, so. And that makes more sense to me, than your sugars, you know what I mean, cause um, yeah it’s the way carbs work in your body, sort of, yeah	Motivational	Knowledge generation	Knowledge generation: The participant talks about how when 20 years ago she went to a dietitian with her mother when she had diabetes, and the focus was on sugar. Now the focus is on carbs and she finds this makes more sense to her, how the carbs work in the body and how many carbs you should be eating (P15; line 89)
P15	She suggested that, um, yeah easier said than done for me, as I said, I’ve gone back onto this Under Armour thing, the program. At one stage, I was on, the Weight Watchers, which is another really good program, because you can scan what you’re eating, like the products are all scannable, so you’re getting- you’re- it was a really good product, but as I said I’m using Under Armour at the moment, a…	Motivational	Social influence	Social support - tangible: the participant uses the Under Armour app, and used to do Weight Watchers too. These forms of tangible support can influence a persons dietary choices. The ease of scanning items, being able to understand labels and make informed decisions based on these aids are useful for the participant (P15; line 93)
P15	It was easy to use, like the thing is, it would actually- you would scan a barcode, and it was able to incorporate, from your portion size like, what actually exactly you were eating, I just found it quite good		Individual difference factors	Individual difference factors: the particpant expresses how she liked how you could scan barcodes with the WW app, becuase it was easy to use, tells you the food contents, and with her understanding of what she should and shouldn;t be eating, she was able to make informed decisions about what she purchased. It can tell you the portion sizes and exactly what you are eating. Having this form of inf…
P15	It was a lot easier to use, like as I said, you’d be looking at things at the supermarket and scan it, and it would actually tell you what, what the contents were, like carbs, sugars, salts, the whole thing, I just found it quite good to use, so		Individual difference factors	Individual difference factors: the particpant expresses how she liked how you could scan barcodes with the WW app, becuase it was easy to use, tells you the food contents, and with her understanding of what she should and shouldn;t be eating, she was able to make informed decisions about what she purchased. It can tell you the portion sizes and exactly what you are eating. Having this form of inf…
P16	P16 - interview 20:50s			Theoretical Coding
P16	Well, I was working away, on a ship out on the ocean, welding pipe, and the food was horrendous, we were living on Tim-Tams, when I say horrendous, we were having Tim-Tams, but the rest of the food was just absolute rubbish. So you were livin’ on cakes, anything really that you could get your hands on because the food that they were cooking was just no good.	Other	background info	Other - work life: the participant explains how he works out in the ocean, so he is restricted to eating the food that is only available on board. The food is usually quite good, however this one job site he was at for about 12 months had terrible food, and they would eat plenty of cakes and Tim-Tams. (P16; line 5)
P16	Anyway, it was a three-week trip, and half way through the trip, my eyes started to get really blurry, I wear glasses anyway being a welder I sort of figured, oh well I’ve just been welding too much. But then when I come home I was standing in the lounge room looking at the television and I couldn’t focus on the television. So anyway I went to the doctor and um, he checked, um one doctor checked …	Other	Diagnosis	Other - diagnosis: the participant noticed his eyes were getting blurry so he booked in with the doctor who checked his blood sugars. Initally they were normal, however the participant wasn’t happy with that so after going to the optometrist for new glasses, they recommended he checks his BGLs again and they were extremely high at 16.9. The participant wwent back to the doctor and his BGLs were s…
P16	No, nope, I didn’t really even know what it was	Motivational	Background knowledge	Background knowledge: the participant states that he didn’t really know what T2D was before he had his diagnosis (P16; line 8)
P16	Well they gave me a care plan, and, that meant some trips to the dietitian, which started that. He gave me some insulin and about a 10 second direction on how to use it all, which was about normal for doctors around this area, but he still, he’s alright but I thought, the instruction might have been just fractionally better when you’re using needles and bits and pieces and all of it.	Other	Diagnosis	Other - diagnosis experience: the participant expresses how he felt his GP didn’t give a thorough explanation of his insulin and how to use the needles. However he then explains that his dietitian was fantastic, took him through everything and explained things well (P16; line 10)
P16	But anyway, that was alright, um, so yeah then I went and saw the dietitian lady, [name], and um, yeah well, I can’t say a bad word against her. There’s not enough good words to say about the woman. She took me through everything and me and my wife sat in there, and she explained to my wife this and that and about the foods and what are good what are bad, um how to you know, help yourself and the…	Other	Dietitian experience	Other - dietitian experience: the participant had a good experience with his dietitian, (P16; line 11)
P16	I think I went 3 times, and then she went I don’t wanna see you no more, you’re wasting me time	Other	Dietitian experience	Other - dietitian experience: the participant saw the dietitian 3 times, and didn’t go back as she expresses she didn’t need to see the participant again (P16; line 13)
P16	But the best thing about her, she was realistic, she gave me set figures to get to and said as long as you’re in between here- and she explained it in a simple fashion that people with non-medical backgrounds or people like yourself who understand it completely, could understand, you know.What your main aim is, over every three days make sure um, what was the figure, you’re under 24 is it, make s…	Other	Dietitian experience	Other - dietitian experience: P16 expressed how he liked his dietitian, she was realistic, gave set figures to get to (goal setting), and explained things in a way that he could understand (P16; line 16)
P16	I suppose to cut down a lot on the meat, um got rid of bacon, sausages, Strasberg, pizzas, uh started eating huge amounts of vegetables, um yeah more pork and chicken. A lot of chicken, a lot of salads, uh I wouldn’t say so much more fruit, but a little bit of fruit, no white bread, um, no cakes, yeah all of I suppose the good stuff	Other	Dietary changes made	Other - dietary changes made: the participant says how he cut down on a lot of meat and processed meats too, no white bread and no cakes, which were foods he was consuming regularly before. He then started having more vegetables and leaner meat options like chicken and pork (P16; line 20)
P16	Oh that’s fine, you know I’m the sort of person that, if somebody tells me, “oh I’m not gonna go around with my eyes all blurry, and all the rest of it, that’s my trade, I can’t weld if I can’t see. So its an easy decision to um, to uh, change your bits and pieces.	Motivational	Intrinsic motivation	Motivation - intrinsic: the participant states how his job is so reliant on good vision, and as he was getting blurry vision from his diabetes, he said it was an easy decision to change your "bits and pieces" (P16; line 24)
P16		Motivational	Perceived behavioural control	Perceived behavioural control: as he was highly motivated to have his vision back so that he could work, P16 expresses how it was an easy decision to change (P16; line 24)
P16	Aw I suppose not, I’ve always known sausages are probably the worst things in the world, you know, everybody eats them because they taste great. Pies, you know, things that I ate regularly, and you know, I’d drive a hundred miles for a good pie, I don’t anymore, but I still have them every now and again. You know, if we’re travelling and there’s a few shops I know where there’s really good bakeri…			Compensatory behaviours: the participant expresses how he will still enjoy some foods he likes, such as a pie. However he then states how he will make sure he eats lots of vegetables for luch and dinner, therefore feeling that he is "counteracting...the bad stuff [he's] put in." (P16; line 36)
P16	Ah, it was easy, because my partner is a bit of a- she likes to eat healthy even though she’s like me, doesn’t mind a cake or thing like that, so we did it together which was good. Like I say, there’s a lot of vegetables out there that I didn’t think I liked and I do, but anyway	Motivational	Social influence	Social support - tangible: the participant expresses how his partner also likes to eat healthy, so the transition to change his dietary habits was easy for him as they did it together. (P16; line 38)
P16	Nope. Not really. I suppose the only thing when, cause I didn’t the other survey with the other lady, and sort of similar questions, but, with this um national diabetes thing, and you get all the insulin and needles and all of that really cheap. I’d known of cases where people were having to pay 90 dollars for a little tub of those test strips. Now that’s, when you say a hurdle, if you didn’t tha…	Motivational	Perceived barriers	Perceived barriers: The participant felt no hurdles when it came to his food. The only hurdle the participant expressed was that if it wasnt for the diabetes council subsiding the costs of the insulin testing strips and needles, he wouldn't have been able to afford them. (P16; line 40)
P16	Oh, just something less to do. Something less to buy, to muck around with, to take to work. See that’s the- when you talk about hurdles here, where I work, you have to declare all medication, now, you declare things like that, all of a sudden, you’re not fit for this job. And now I know people will say ‘they can’t do that’, well they do do it. So you’re hiding stuff in bags to get it onto the ves…	Motivational	Health motivation	Health motivation: to control diabetes: P16 doesn’t want to be on medcation. the participant expresses how his medication, having to take a lot, and the costs, as well as trying to get them onto vessels for work, might be a contributing factor to him wanting to get off his medication. The participant states how he tried to come off the insulin, for something less to do/buy/take to work. He expres…
P16	So I have been offshore since that happened, and um, yeah the food was not a problem, there’s always chicken there’s always fish, there’s always lots of vegetables, so its just your mates givin’ ya a bit of a dig sayin’, “oh what are turning into, a vegetarian with all of this food” I’m there starving half the cattle in the country with the amount of vegetables I eat	Motivational	Perceived barriers	Perceived barriers: The participant says that when the maritime union is in charge of food, the service and meals are excellent. You are able to order what ever you like, there's plently of fish, chicken and vegetables. So when he is working under this management, he is able to have healthier food options, and had no issue doing so. (P16; line 53-57)
P16	Yeah of course I do,	Motivational	Perceived behavioural control	Perceived behavioural control: the participant states how his mates can sometimes have a dig at him, jokingly saying he's turning into a vegetarian. However P16 expresses that he is still confident to make healthier food choices, and proclaims how much veg he eats (P16; line 53-57)
P16	Yeah, yeah, yep	Motivational	Self-efficacy	Self-efficacy: the participant states that he is confident that when he goes back out to work on the vessels, he can stick with his dietary choices. (P16; line 53-57)
P16	Like I say, she was good- very informative, she had a lot of different stories and you know, probably stories that make you think about toes getting hacked off and people dying and all sorts of things. But, she was great, she um, she’s very good at her job you know, she just tells you the simple facts of things, not all the big words and all the rest of it. Shows you, she shows you a book like yo…	Individual difference factors	Individual difference factors	Individual difference factors: preference for dietitians style - The participant expresses how he like that his dietitian explained things simply, with simple facts and no big words. This style of education from the dietitian was well received, highlighting that education regarding T2D should not be overwhelming, overbearing and over-complicated. (P16; line 60)
P16	Yeah that, and of course health. You know, um, as I said, there’s no use me being sick, if I can’t work then things make it harder for her, so yeah um, yeah health wise and monetary wise. If you get sick then you can’t work, so I’ve always thought I’ve been healthy for my age, so I wanted to keep to that way	Motivational	Intrinsic motivation	Motivation - instrinsic: the participant states that his main motivation to get ontop of his diabetes was for his health, and also to support his wife as he is the main income provider. He wants to be healthy for his age (P16; line 80)
P16	No not really, um. But there’s always things I think of, but no nothing really at the moment. I suppose the main, like I said before, the main thing is the support you get from this National Diabetes Council with the cheap insulin and all the rest of it. Whoever came up with that needs a medal for that one! It just helps so much. Like as I say I know of people who um, were diagnosed with it in th…	Other	comments	Other - comment: the participant states how the subsidised benefits from the National Diabetes Council have allowed him to be able to comfortably afford his insulin and medication and is very gratful
P17	P17 – interview 21:18s			Theoretical Coding
P17	Well actually I was quite upset about it, I didn’t think I had gone that far, you know, I thought I was doing the right thing. So then, as you get older, as I said I’m 75, so as you get older, it um, and also, some of the [elements?] that I do have, it causes that incidentally, so, I was upset but then, something happens, and you have to accept it	Motivational	Perceived susceptibility	Perceived susceptibility: the participant was upset about her dignosis as she didn’t think it had gone that far, she thought she was doing the right things. She had no family history of diabetes so it came as a shock to her However she states how she then had to accept it (P17; line 9-11)
P17	I was upset, yeah, because no one in my family had ever had diabetes at all, that’s why you know, it’s usually hereditary in these things sometimes but it wasn’t in my case, so	Motivational	Perceived susceptibility	Perceived susceptibility: the participant was upset about her dignosis as she didn’t think it had gone that far, she thought she was doing the right things. She had no family history of diabetes so it came as a shock to her However she states how she then had to accept it (P17; line 9-11)
P17	Oh yes, I’ve had girlfriends who’ve had it and I have a girlfriend who’s insulin dependant too, so yeah I’ve known girls who’ve had it, yeah. [inaudible…] yeah I was in shock because I didn’t think it would come to me, but anyway, it did and I’m dealing with it, yep	Motivational	Perceived susceptibility	Perceived susceptibility: the participant was upset about her dignosis as she didn’t think it had gone that far, she thought she was doing the right things. She had no family history of diabetes so it came as a shock to her However she states how she then had to accept it (P17; line 9-11)
P17	I think maybe a couple of weeks later. She sent me to a dietitian across from her place, yeah	Other	Referral process	Other - referral process: the GP sent her to a dietitian across from her office, and saw her a couple of weeks after her diagnosis (P17; line 19)
P17	Um, I did stop eating biscuits yeah, yeah I did do, stopped eating biscuits yep	Other	Dietary changes made	Other - dietary changes made: the participant initially stopped having biscuits with her cup of tea, as well as cakes and sugar in her coffee and tea. These were immediate changes she made.
P17	Yeah I used to have them in a cup of tea of coffee, so yep that was the first thing I cut out. And I cut out cake and sugar, in my tea and coffee	Other	Dietary changes made	Other - dietary changes made: the participant initially stopped having biscuits with her cup of tea, as well as cakes and sugar in her coffee and tea. These were immediate changes she made.
P17	Oh no she said you’ve gotta cut back on your all your sugar and do the right thing so I thought, they’re easy, I can do that in my tea and coffee to start with so, yeah	Motivational	Perceived behavioural control	Perceived behavioural control: cutting out the sugars in her tea and coffee, and stopping the biscuits were easy to do for her, and she was able to do these almost straight away (P17; line 25)
P17	Um it would be three. And I haven’t been to one, in oh, probably 2 years it could be now	Other	Dietitian experience	Other - dietitian experience: had seen a dietitian two times, corrected at end of interview (P17; line 29)
P17	Well I was eating too much pasta for the start, we have a lot of pasta at home, but uh I cut back on that, and I cut back on a lot of the fatty foods, and actually I started eating a lot more eggs, because I like my protein, cause I need my protein anyway [inaudible], um and I started eating smaller portions, that was a thing- I actually started using a smaller plate, because I couldn’t put a lot…	Other	Dietary changes made	Other - dietary changes made: cut back on portion sizes of pasta, fatty foods. Started to eat more eggs for a source of protein (P15; line 35)
P17	Well she said, you know, a palm for your meat and everything, but I found that I don’t have a lot of big steaks or things like that, but for the other stuff I thought getting a smaller plate, it’ll work better because I wont be able to put a lot on there and I can only have what I need to have	Other	Dietary advice received	Other - dietary advice received: the dietitian gave practical advice about portion sizes, so she then went nad got a smaller plate (P17; line 37)
P17	It was hard to start with yep	Motivational	Perceived barriers	Perceived barriers: at first it was hard to incorporate these different changes. Going out in social situations, its hard getting a small plate to have a small portin size, and having a glass of wine. (P17; line 39-41)
P17	Well, the fact that when you’re going out for dinner, it’s a bit hard to get a smaller plate although I could have, but I didn’t. Um, and things like having a glass of wine and things like that, it’s the little things you have to think of, yeah	Motivational	Perceived barriers	Perceived barriers: at first it was hard to incorporate these different changes. Going out in social situations, its hard getting a small plate to have a small portin size, and having a glass of wine. (P17; line 39-41)
P17	Its something that yeah, I realised that I don’t miss that, but I thought I would but really don’t miss it, no.		Emotion/feelings	Feelings: the participant talks about how she realised how she doesn't miss having wine, she thought maybe she would but now she doesn’t even think abuot it and is quite happy about it too (P17; line 44-48)
P17	I don’t really miss not having my wine. At first, I missed it, but now I don’t even think about it,		Emotion/feelings	Feelings: the participant talks about how she realised how she doesn't miss having wine, she thought maybe she would but now she doesn’t even think abuot it and is quite happy about it too (P17; line 44-48)
P17	Yeah no I’m quite happy with that		Emotion/feelings	Feelings: the participant talks about how she realised how she doesn't miss having wine, she thought maybe she would but now she doesn’t even think abuot it and is quite happy about it too (P17; line 44-48)
[truncated: 96 more rows]

## Sheet: Inital Coding
							Coding Theoretically
							Action Planning
							Attitudes
							Subjective Norms
							Controlled Motivation
							Emotion
							Habits
[truncated: 10 more rows]
